# Supplementary material for: Soil Bacterial Communities from Three Agricultural Production Systems in Rural Landscapes of Palmira, Colombia
Source: Biology (Basel). 2023 May 11;12(5):701. doi: 10.3390/biology12050701 (PMC10215842; doi:10.3390/biology12050701)
Supplement: Supplementary file 1 [file biology-12-00701-s001.zip]

Archive with 4 entries (4 files):
- Figure_S1.jpg
- Supplementary Table S1.xlsx
- Supplementary Table S2.xlsx
- Supplementary Table S3.xlsx
