# Supplementary material for: Soil Bacterial Communities from Three Agricultural Production Systems in Rural Landscapes of Palmira, Colombia
Source: Biology (Basel). 2023 May 11;12(5):701. doi: 10.3390/biology12050701 (PMC10215842; doi:10.3390/biology12050701)
Supplement: Supplementary file 1 [file biology-12-00701-s001.zip › Supplementary Table S1.xlsx]

## Sheet: Hoja1
Sample-ID	Location	Agroecosystem	Latitude (N)	Longitude (W)	Accession	Experiment	Run
ARO.01	El descanso	Conventional	3.48358	-76.1851	ERS14885629	ERX10660467	ERR11252263
ARO.02	El descanso	Conventional	3.48368	-76.1853	ERS14885630	ERX10660468	ERR11252264
ARO.03	El descanso	Conventional	3.48372	-76.1854	ERS14885631	ERX10660469	ERR11252265
ARO.04	El descanso	Conventional	3.48381	-76.1852	ERS14885632	ERX10660470	ERR11252266
BAN.01	La esmeralda	Organic	3.48425	-76.1848	ERS14885633	ERX10660471	ERR11252267
BAN.02	La esmeralda	Organic	3.48421	-76.1843	ERS14885634	ERX10660472	ERR11252268
BAN.03	La esmeralda	Organic	3.48421	-76.1839	ERS14885635	ERX10660473	ERR11252269
BAN.04	La esmeralda	Organic	3.48547	-76.1848	ERS14885636	ERX10660474	ERR11252270
BAN.05	La esmeralda	Organic	3.48551	-76.1842	ERS14885637	ERX10660475	ERR11252271
BAN.06	La esmeralda	Organic	3.48619	-76.1857	ERS14885638	ERX10660476	ERR11252272
BAN.07	La esmeralda	Organic	3.48623	-76.1849	ERS14885639	ERX10660477	ERR11252273
BAN.08	La esmeralda	Organic	3.48624	-76.1841	ERS14885640	ERX10660478	ERR11252274
CAF.01	Esmeralda	Organic	3.49837	-76.1865	ERS14885641	ERX10660479	ERR11252275
CAF.02	Esmeralda	Organic	3.4986	-76.1868	ERS14885642	ERX10660480	ERR11252276
CAF.03	Esmeralda	Organic	3.4986	-76.1863	ERS14885643	ERX10660481	ERR11252277
CAF.04	Esmeralda	Organic	3.49884	-76.187	ERS14885644	ERX10660482	ERR11252278
CAF.05	Esmeralda	Organic	3.49884	-76.1865	ERS14885645	ERX10660483	ERR11252279
CAF.06	Esmeralda	Organic	3.49884	-76.1861	ERS14885646	ERX10660484	ERR11252280
CAF.07	Esmeralda	Organic	3.49908	-76.1865	ERS14885647	ERX10660485	ERR11252281
CON1.01	El paraiso 1	conventional	3.49778	-76.1873	ERS14885648	ERX10660486	ERR11252282
CON1.02	El paraiso 1	conventional	3.49779	-76.1872	ERS14885649	ERX10660487	ERR11252283
CON1.03	El paraiso 1	conventional	3.49781	-76.1871	ERS14885650	ERX10660488	ERR11252284
CON1.04	El paraiso 1	conventional	3.49792	-76.1874	ERS14885651	ERX10660489	ERR11252285
CON1.05	El paraiso 1	conventional	3.49792	-76.1873	ERS14885652	ERX10660490	ERR11252286
CON2.01	El paraiso 2	conventional	3.49724	-76.1856	ERS14885653	ERX10660491	ERR11252287
CON2.02	El paraiso 2	conventional	3.49705	-76.1859	ERS14885654	ERX10660492	ERR11252288
CON2.03	El paraiso 2	conventional	3.49673	-76.1858	ERS14885655	ERX10660493	ERR11252289
CON2.04	El paraiso 2	conventional	3.49679	-76.1852	ERS14885656	ERX10660494	ERR11252290
CON2.05	El paraiso 2	conventional	3.49683	-76.1856	ERS14885657	ERX10660495	ERR11252291
FA.01	El sendero	Agroecological	3.49498	-76.1849	ERS14885658	ERX10660496	ERR11252292
FA.02	El sendero	Agroecological	3.49541	-76.1854	ERS14885659	ERX10660497	ERR11252293
FA.03	El sendero	Agroecological	3.49536	-76.1846	ERS14885660	ERX10660498	ERR11252294
FA.04	El sendero	Agroecological	3.49545	-76.184	ERS14885661	ERX10660499	ERR11252295
FA.05	El sendero	Agroecological	3.49569	-76.1861	ERS14885662	ERX10660500	ERR11252296
FA.06	El sendero	Agroecological	3.4958	-76.1849	ERS14885663	ERX10660501	ERR11252297
FA.07	El sendero	Agroecological	3.49568	-76.1857	ERS14885664	ERX10660502	ERR11252298
FA.08	El sendero	Agroecological	3.49611	-76.1851	ERS14885665	ERX10660503	ERR11252299
FA.09	El sendero	Agroecological	3.49606	-76.1844	ERS14885666	ERX10660504	ERR11252300
FA.10	El sendero	Agroecological	3.49608	-76.1858	ERS14885667	ERX10660505	ERR11252301
FA.11	El sendero	Agroecological	3.49616	-76.1854	ERS14885668	ERX10660506	ERR11252302
FA.12	El sendero	Agroecological	3.49645	-76.185	ERS14885669	ERX10660507	ERR11252303
MES.01	El mesón	Agroecological	3.49354	-76.1879	ERS14885670	ERX10660508	ERR11252304
MES.02	El mesón	Agroecological	3.49354	-76.1872	ERS14885671	ERX10660509	ERR11252305
MES.03	El mesón	Agroecological	3.49354	-76.1867	ERS14885672	ERX10660510	ERR11252306
MES.04	El mesón	Agroecological	3.49378	-76.1858	ERS14885673	ERX10660511	ERR11252307
MES.05	El mesón	Agroecological	3.49362	-76.1858	ERS14885674	ERX10660512	ERR11252308
MES.06	El mesón	Agroecological	3.49402	-76.1879	ERS14885675	ERX10660513	ERR11252309
MES.07	El mesón	Agroecological	3.49399	-76.1865	ERS14885676	ERX10660514	ERR11252310
MES.08	El mesón	Agroecological	3.49402	-76.1858	ERS14885677	ERX10660515	ERR11252311
MES.09	El mesón	Agroecological	3.49417	-76.1872	ERS14885678	ERX10660516	ERR11252312
MES.10	El mesón	Agroecological	3.49446	-76.1866	ERS14885679	ERX10660517	ERR11252313
NA.01	Guadalajara	Organic	3.46963	-76.2031	ERS14885680	ERX10660518	ERR11252314
NA.02	Guadalajara	Organic	3.4697	-76.2026	ERS14885681	ERX10660519	ERR11252315
NA.03	Guadalajara	Organic	3.46972	-76.2024	ERS14885682	ERX10660520	ERR11252316
NA.04	Guadalajara	Organic	3.47017	-76.2037	ERS14885683	ERX10660521	ERR11252317
NA.05	Guadalajara	Organic	3.47019	-76.2028	ERS14885684	ERX10660522	ERR11252318
NA.06	Guadalajara	Organic	3.47027	-76.2022	ERS14885685	ERX10660523	ERR11252319
