# Supplementary material for: Soil Bacterial Communities from Three Agricultural Production Systems in Rural Landscapes of Palmira, Colombia
Source: Biology (Basel). 2023 May 11;12(5):701. doi: 10.3390/biology12050701 (PMC10215842; doi:10.3390/biology12050701)
Supplement: Supplementary file 1 [file biology-12-00701-s001.zip › Supplementary Table S2.xlsx]

## Sheet: ASVs
ASVs	ARO.01	ARO.02	ARO.03	ARO.04	BAN.01	BAN.02	BAN.03	BAN.04	BAN.05	BAN.06	BAN.07	BAN.08	CAF.01	CAF.02	CAF.03	CAF.04	CAF.05	CAF.06	CAF.07	CON1.01	CON1.02	CON1.03	CON1.04	CON1.05	CON2.01	CON2.02	CON2.03	CON2.04	CON2.05	FA.01	FA.02	FA.03	FA.04	FA.05	FA.06	FA.07	FA.08	FA.09	FA.10	FA.11	FA.12	MES.01	MES.02	MES.03	MES.04	MES.05	MES.06	MES.07	MES.08
c7bd1ff85f54308bb1a6d5aa5336b450	2250	2247	12901	832	354	148	97	3271	413	418	149	4182	187	163	1577	1954	227	7401	197	2063	202	1156	310	537	505	1004	118	195	403	183	1201	499	2028	593	527	640	2133	275	919	1364	1050	2374	1105	1416	7222	3764	2615	2820	2743
79f3f2dade7cf452f4eed52eccfd22d0	1818	1485	9020	698	375	145	80	2321	348	327	182	3766	183	148	2286	1946	255	6033	188	2633	207	1647	305	1199	1129	408	128	196	422	172	1789	512	1285	551	457	571	1410	292	1550	512	1771	3298	1180	1494	8917	4640	3424	2248	3761
8e59e5186baaee0d894ca50f129b7094	199	100	226	92	1839	2235	3435	1867	1961	1177	2678	8405	469	663	1692	2653	1293	1236	2205	525	261	387	292	397	311	274	275	279	742	2019	1074	1648	816	583	544	990	461	676	417	353	454	1118	758	3875	2370	1957	1097	413	438
d90b65870c6b8ae4099b8fb00eac7127	171	88	195	80	1081	2882	2788	1532	1271	963	1896	6447	438	684	1607	3343	1245	1044	1600	525	260	340	339	386	314	292	318	265	678	1307	1048	2061	744	497	474	846	431	1489	427	379	407	1291	790	4601	2565	2086	1219	458	406
51bad27ef7ac1219297b393a3fcf9090	745	629	2243	401	495	514	782	1213	723	1015	975	1727	539	436	1432	1195	1186	635	557	376	74	346	233	163	312	147	257	327	192	464	338	341	223	290	303	403	689	358	522	301	836	777	545	737	655	484	676	461	880
98250c372584574a76a7d9d9ec6d6587	712	562	1618	321	484	467	746	984	651	1000	790	1441	565	491	1549	1163	1145	574	523	362	63	292	254	162	345	160	289	862	173	411	337	364	200	295	270	329	640	416	528	292	872	892	712	731	697	543	660	530	933
7f473f797517e7377a4447418f3fd97e	1213	633	4655	229	584	84	0	723	192	1057	173	1009	99	560	1504	1591	0	1983	90	203	0	118	133	75	83	76	92	67	142	74	749	147	320	171	164	183	200	93	97	107	184	1074	879	412	1875	335	574	387	527
a43c9637d60dbdb1c7318186c8061a30	1114	526	3553	156	542	72	115	619	201	967	143	872	89	639	1672	1614	115	1624	71	209	50	136	158	85	101	0	87	71	140	57	762	154	266	208	150	207	179	113	128	94	176	1302	1003	465	2169	343	635	393	585
73a6345031baeb4b8da1db5ecdfe2bf2	1692	713	1351	536	86	195	0	1073	270	369	104	155	547	66	227	253	0	1096	211	272	631	195	2070	176	34	111	133	0	0	0	52	86	140	1252	1255	61	37	0	752	132	158	59	1505	102	369	650	383	1778	141
7f367b69be5f89fa13adbd4a299c238f	74	0	67	0	454	734	1090	788	834	806	1179	3046	229	304	940	1201	552	621	747	93	0	95	64	104	78	0	59	84	175	245	227	420	202	0	52	206	151	75	68	70	0	490	246	1186	828	232	439	214	120
9976de9a567a2a9237949b27d611ca43	420	229	546	267	565	363	691	483	345	599	407	730	447	497	602	433	293	326	339	359	235	384	240	238	208	241	337	304	334	492	335	174	392	409	412	493	404	298	589	289	540	371	534	441	441	799	281	341	380
8b2f6674884c9f4cf332b618c3c8e1c6	1425	629	1015	385	82	167	27	916	238	306	97	152	556	68	228	286	0	992	181	246	1256	192	2980	208	0	0	0	0	78	138	63	0	0	481	545	0	0	47	901	131	165	52	2231	119	394	724	368	1853	140
04d33b9642d7091398253adcf71ddb9e	372	162	446	0	523	293	664	387	310	589	255	595	451	441	651	412	232	264	396	373	0	333	276	204	273	255	374	269	317	453	393	179	319	424	407	406	338	371	631	385	543	462	561	460	499	869	322	371	410
7967e6b1d5590fcf109e21b0445c03c2	72	0	0	0	473	767	1055	660	711	705	973	2350	206	266	999	1125	541	501	699	94	0	96	81	100	84	0	58	97	191	233	220	409	170	62	65	149	140	78	61	72	0	607	241	1317	886	252	409	208	145
716d80356bfb14674e25b73c11794df3	407	114	561	227	166	105	90	330	239	226	269	496	439	494	528	611	586	543	336	174	0	183	165	92	201	142	95	82	157	148	223	135	231	232	235	303	312	133	247	287	466	412	475	405	534	811	663	390	516
067c3870efb3c0c8296076da1c540211	299	106	424	158	127	107	101	293	194	210	228	398	443	519	517	647	533	459	326	214	77	181	216	84	198	139	129	59	118	177	230	182	170	227	208	310	263	162	277	269	455	506	502	380	629	886	801	390	667
a155d59c8704040b1ba5868f83e0e8c1	46	0	49	0	381	535	203	707	280	513	650	375	193	304	1648	1423	376	196	418	54	0	46	39	100	63	31	59	110	128	188	200	859	143	133	96	201	155	249	40	0	0	456	238	1341	544	161	321	168	73
6367d675f76716c2047d0ca72d1807d3	0	0	0	0	339	877	1536	480	248	364	607	3006	79	154	274	527	224	173	296	109	0	103	85	0	65	77	0	0	194	298	148	227	111	95	111	169	109	172	85	56	0	272	118	836	571	401	174	95	0
0d7fb679f00b3344d50d6ca9d7c943bf	0	0	0	0	351	936	1475	397	220	328	570	2477	129	183	315	545	248	197	247	186	0	84	103	87	74	78	0	52	143	287	147	209	74	106	90	173	71	177	88	69	0	336	162	889	665	435	202	87	76
6b7145e439f09a0e0b555e50f0857a59	0	0	61	0	388	476	186	795	324	569	731	436	165	256	1483	1175	377	252	485	56	0	40	32	92	50	0	53	103	124	186	198	861	145	117	71	205	139	189	46	27	38	369	191	1262	431	135	238	162	0
7f4e271a8c11875f2d075a53a60aa835	1229	506	1303	547	209	111	52	0	0	0	121	0	356	175	341	446	239	519	790	521	182	409	400	186	167	284	202	167	90	0	38	16	96	117	84	364	232	202	148	281	454	212	222	0	30	85	209	221	422
7bc386d5d23ec8674f417b183b76af0e	295	70	333	94	0	0	0	0	0	0	0	0	0	0	238	32	50	994	419	367	59	224	282	180	81	346	160	124	378	69	0	0	178	124	153	1751	775	39	566	135	864	97	530	0	14	349	405	1357	886
6d8658ab21e347b3acd58591cd1fa471	101	244	367	128	132	67	95	308	170	246	180	123	592	1590	1040	592	196	266	816	187	200	122	216	46	200	387	156	176	124	154	119	202	84	114	123	101	263	384	107	155	157	283	287	272	304	204	38	122	88
4d0740dd0143d973b08e68b40718f9ef	968	483	973	457	193	100	0	40	47	69	87	69	366	228	319	416	194	437	674	440	149	349	425	224	223	246	178	191	117	71	0	0	58	95	93	316	200	211	160	303	465	239	255	74	0	84	225	217	433
3b2509c1ff22e393b5ab2df4c11b0c29	107	229	261	0	131	99	83	273	191	208	142	126	570	1013	1073	640	197	194	734	204	173	116	197	62	208	400	177	185	120	163	116	174	90	90	85	83	193	431	0	166	147	338	281	337	357	221	55	131	99
62dda2191326883bec8805dfb0b54088	207	1717	277	1378	70	0	0	79	0	114	0	0	249	501	0	159	0	133	86	133	335	148	305	148	145	139	0	111	0	48	101	43	130	118	162	51	118	173	102	247	280	121	120	0	0	122	0	60	151
c4d220a4a90bf08b9cbee7d254b4341a	150	113	563	0	132	103	170	153	228	133	131	153	270	661	975	611	162	318	364	346	43	211	240	135	147	177	131	171	100	243	126	79	169	134	175	154	279	176	201	149	171	334	397	231	175	420	177	245	206
b236e854508b724dbafbe6769f898225	419	99	455	0	265	157	184	335	151	195	248	220	214	214	510	277	138	366	170	299	98	181	315	127	106	140	119	118	130	193	204	211	189	152	103	259	265	213	143	164	286	166	343	509	277	402	322	269	299
e2d2ce5e9e9d470c285ed659c85a1fd8	250	1531	226	1170	58	89	0	0	0	104	27	0	249	530	76	105	0	111	118	133	330	131	363	162	157	136	142	128	0	0	0	0	0	158	122	0	111	212	121	279	243	149	129	93	0	126	0	67	170
ed621b80ac62eb2d8dbaecf6606fc9ef	128	113	777	0	144	93	149	212	251	152	204	165	301	590	912	581	160	355	340	286	59	218	268	147	74	175	128	161	109	177	100	108	157	187	160	168	287	150	0	177	190	256	283	229	203	388	157	214	237
5acada9a83c680d785e79d7dd75e8707	328	83	417	113	0	0	0	0	0	0	0	0	39	55	187	0	0	827	377	355	63	184	219	181	48	377	172	114	223	53	0	50	196	110	166	1045	709	47	483	115	787	63	415	0	0	289	314	1075	665
457cd0728798ada4430c5c15d8a7b376	359	93	373	0	245	165	198	286	155	203	197	250	238	271	512	258	133	317	0	297	94	201	278	0	137	175	0	135	96	228	181	205	152	125	108	208	226	139	151	184	264	183	324	468	316	417	369	297	325
2570e9dd3a2327674a9bfb82dcff2aab	121	0	245	0	433	412	610	500	382	582	401	172	327	342	1132	892	699	102	267	73	0	60	34	0	0	68	86	88	80	86	73	339	81	0	66	0	71	73	0	0	0	426	186	457	408	115	176	166	0
d2885920bb2177a3a90c3c7ec55d21c7	142	61	306	0	406	382	578	566	463	656	467	203	297	354	1057	766	644	90	245	64	0	0	42	0	106	0	74	63	86	124	52	308	0	78	0	52	54	45	26	0	22	352	143	410	381	96	155	132	0
63de03d14be024cd3c26ba6d4bd57919	233	191	251	283	394	299	117	240	154	75	231	227	97	75	406	279	105	238	0	141	0	0	0	0	123	0	0	87	119	240	203	0	240	159	135	222	225	0	209	294	367	120	257	118	296	439	217	234	341
4f523e1c98e65dd0ae7286b4a250d851	207	145	196	215	369	293	157	211	128	86	190	194	132	77	396	287	107	208	0	124	0	0	0	0	166	0	0	98	90	196	185	0	192	157	136	191	205	86	221	315	345	103	266	126	352	530	222	219	348
1d6c281ecc7b6eee5831b363f2fe3503	0	0	108	0	356	134	85	166	284	293	259	241	57	40	463	172	167	308	165	147	0	141	0	101	160	183	198	120	318	171	374	260	196	42	63	123	133	251	161	61	131	492	228	176	224	116	465	224	358
df51d1296d53bae89b920e894f3a25d3	0	0	133	0	330	132	105	179	353	346	317	265	61	36	453	170	212	320	186	140	0	0	93	102	151	90	220	114	339	195	361	279	182	46	0	123	150	201	161	0	147	444	226	167	195	111	484	194	270
1e587c9e69dec19a3526c886fb0e7d38	70	0	156	35	221	399	878	681	375	468	681	680	158	124	122	148	87	85	112	77	50	53	89	40	45	90	96	0	52	208	77	128	39	69	60	190	78	0	89	56	73	122	93	344	196	238	61	65	0
47f28b5ad3dc07baa8350b641c785892	153	119	96	111	265	178	285	247	172	177	243	175	148	354	333	320	140	96	121	54	149	85	108	132	87	132	0	147	146	158	90	78	88	163	171	107	155	244	128	108	276	460	368	255	111	67	255	162	273
2cbfb500a7d003a071f705ce1b23e9c1	359	308	187	2403	0	0	0	0	0	0	0	0	0	0	0	0	0	59	0	0	127	83	53	0	0	0	0	0	0	0	0	0	0	0	0	0	0	0	0	250	458	0	0	0	0	0	0	0	0
13be8c39aff54de7bdcded78a689c370	55	0	129	0	75	0	0	28	38	0	174	79	121	221	47	120	40	134	204	464	139	251	483	150	68	219	191	117	133	0	0	0	0	0	0	370	178	156	99	34	152	88	171	0	0	0	778	405	48
1f5c1c798668f12486941739519f91e9	0	128	66	125	260	150	281	213	157	169	209	162	155	381	344	288	138	72	135	68	155	0	124	0	66	61	55	129	0	144	97	62	72	159	169	97	191	297	118	118	253	512	464	265	169	81	282	166	312
fd6d0dfa6fd3f780eb94dd6a7f92c38c	153	55	183	0	276	156	207	289	205	323	360	278	0	95	494	228	526	163	215	108	0	114	0	83	0	153	70	109	91	148	164	114	81	96	118	88	131	187	0	74	59	182	236	267	273	215	194	166	111
5f8415e33661c03f0b7fe6b928c86b98	185	0	275	0	298	152	245	345	224	402	419	266	189	110	506	214	544	244	264	126	0	0	90	0	126	62	88	91	58	166	0	93	67	0	0	79	171	168	71	0	0	172	229	287	242	212	206	158	71
8f4572910f973b548408e4c2dc510dc3	439	430	707	271	56	36	0	0	0	62	54	130	172	208	318	237	174	222	267	233	92	208	215	81	98	64	81	85	58	58	94	0	68	118	57	0	107	120	86	237	229	117	233	40	64	177	69	140	200
2bacb4e5d321628509b1b1fedd0a6cd3	81	0	176	0	194	328	819	749	415	548	840	836	157	106	117	128	70	0	94	63	0	0	0	0	44	0	0	67	49	169	58	139	51	49	76	173	56	0	0	0	0	89	0	289	150	219	0	0	26
4c9641fe303d24b87c6cc51e20e6580f	341	260	196	1813	0	0	0	0	0	0	0	0	0	0	0	0	0	0	0	46	140	99	61	116	0	0	0	0	0	0	0	0	0	0	0	0	0	0	0	293	506	0	0	0	0	0	0	0	0
9cd5c4ad1315c52fea42f2f2fc0859b9	174	164	101	98	228	123	192	133	80	138	98	211	233	196	185	195	63	100	152	163	86	132	142	78	146	147	94	162	101	110	106	104	191	115	131	171	143	0	121	228	216	86	218	201	225	313	145	94	238
018207e881f150726c594192a583ad97	360	618	1251	358	0	0	0	0	0	0	0	0	79	168	474	137	54	421	239	191	0	196	138	85	76	0	155	60	0	0	121	58	67	99	119	0	122	109	96	203	170	0	187	83	54	207	0	0	89
888e1bf9c92431c168c93475c2ee04f0	68	0	118	0	0	0	0	0	0	0	164	79	99	179	0	99	54	114	215	435	169	303	440	191	72	217	131	68	74	0	0	0	0	0	0	411	154	114	71	0	138	98	108	0	0	0	609	394	0
593b08f0a99c69a016b1269eaac25732	170	136	86	148	0	0	0	0	0	166	0	0	438	325	43	0	0	166	0	160	120	188	178	93	82	303	176	0	195	247	188	120	93	154	142	288	0	0	165	137	112	0	91	86	119	744	0	0	74
b7f09024486a783337adf17add0057ef	217	220	127	123	265	121	220	189	103	147	106	256	208	158	197	181	86	111	156	165	79	157	168	82	0	138	85	0	68	87	116	111	0	115	146	163	137	232	137	211	243	95	186	191	183	267	112	98	193
3d3cd6181602291b2e77bbcbf2950081	177	122	69	110	0	0	0	90	0	0	0	0	387	254	42	0	0	134	76	175	131	185	174	68	75	347	131	0	174	178	155	103	75	255	180	273	48	52	201	135	143	0	99	88	150	835	0	128	68
4a096a539d0edd8907aefbbc237db6ff	351	389	525	237	61	0	11	78	47	54	0	0	164	216	310	199	160	217	238	245	100	222	243	92	111	43	90	0	0	0	0	15	52	0	54	53	90	135	91	243	219	127	249	50	82	186	78	147	217
54bc99c064b7e05cc60d9b31408df376	330	553	946	346	0	0	0	0	0	0	0	0	85	154	471	144	0	400	247	161	0	202	168	88	46	139	168	92	0	0	102	53	50	52	0	53	91	0	114	243	173	0	141	112	62	222	0	0	79
3917e6beba87c5cda5acc752c5442ce6	0	118	0	64	187	134	131	106	86	151	161	95	438	428	245	398	0	0	212	155	181	0	0	180	115	323	145	0	0	211	93	99	0	113	129	138	180	194	0	219	135	265	152	70	146	148	114	92	51
07b03e11e274ec30b954501141af5581	81	46	228	0	252	187	30	273	268	139	282	169	173	109	606	770	301	227	149	30	0	58	64	64	98	102	104	90	73	0	82	0	63	0	0	58	154	183	69	0	62	272	185	92	78	66	177	176	128
6a3863a93a1972865157e7fd495e4f7d	125	51	291	0	259	197	0	374	322	139	304	214	161	135	621	738	284	255	234	0	33	37	78	70	70	0	80	98	60	0	0	45	0	0	0	0	186	223	46	66	42	282	155	71	71	0	166	144	79
750c83f1c40eb95c40e6e1a28a6fc70f	87	87	0	74	205	163	431	187	105	277	139	381	105	81	106	136	56	0	72	36	80	79	0	80	0	106	0	84	48	82	85	77	0	137	141	186	61	176	148	138	65	142	150	180	457	256	92	56	71
c501d19bb3bc3219a328f2ded21174f6	85	81	68	82	201	159	423	257	132	249	194	491	99	72	105	100	46	107	72	62	80	42	116	0	0	0	0	0	0	108	80	87	69	165	151	221	63	149	133	148	80	110	131	144	419	216	68	56	0
cf7040f6d7803b61bb48bb8a33695dee	329	171	507	0	150	0	116	79	115	122	129	334	208	108	399	183	309	351	167	80	0	193	62	0	0	0	0	0	112	0	88	110	183	0	67	142	125	70	0	56	0	157	175	145	153	149	228	232	128
3caf04c84dd2af53d5fbf5342e8397a2	67	104	56	107	0	0	0	54	57	0	0	0	58	0	0	81	0	0	0	78	0	0	108	0	83	0	0	0	110	0	137	98	0	122	145	0	0	103	69	112	96	85	87	212	216	113	0	92	63
27ca33160bc7fa4689d5a85bde8125c9	115	71	194	48	143	113	115	118	111	262	286	104	69	114	239	188	196	182	136	99	47	0	81	54	59	0	52	88	89	71	138	55	106	76	68	136	200	98	172	0	132	347	230	124	88	157	458	216	171
918a30627ed84f11259dcc0a500f1884	0	79	73	0	176	188	68	59	70	79	119	327	253	354	319	131	99	217	469	97	149	117	198	152	145	105	83	118	62	0	0	0	0	0	0	98	124	187	0	60	70	222	97	0	0	37	45	101	63
5e35e4b180bafaea5de96c40596b079a	0	0	164	44	117	107	113	105	89	184	207	97	75	117	246	124	185	116	148	98	0	89	51	64	75	107	73	75	71	87	126	61	84	67	76	114	201	130	185	135	145	439	224	140	98	169	487	195	198
9c6e1a2786319032fb21c7366dc84368	28	0	0	85	154	120	139	137	123	167	168	122	287	417	253	344	78	0	232	0	165	81	0	0	0	333	0	127	0	302	87	60	0	135	125	144	175	230	0	220	161	218	130	97	130	0	112	108	0
8f3a4ee53d94f8102b1fc5cc418b5fd8	0	108	94	135	39	27	0	61	0	99	0	0	50	0	73	67	0	83	122	0	107	68	0	43	0	51	28	0	0	221	113	0	119	0	0	97	103	90	76	0	126	80	103	187	214	116	0	0	0
1312c8709929aae7904805f3e45fea37	0	0	42	0	352	392	561	651	311	434	1229	166	39	0	178	84	0	86	69	0	0	30	0	0	0	0	0	53	0	60	0	52	0	38	0	0	0	66	0	0	71	356	105	179	269	86	123	117	33
9fa384548fcf76c8abf30dc440ef1473	0	0	0	0	379	265	568	373	192	135	318	170	122	185	234	272	119	0	147	71	0	0	76	0	0	74	87	216	76	195	0	111	195	0	188	120	186	126	0	0	0	180	130	197	75	78	117	91	0
c99b33b8f6f8b280c388938a7a5a6bb8	121	477	115	525	0	0	0	16	21	116	0	54	316	317	48	84	0	68	76	51	142	57	179	71	53	166	46	47	31	65	70	24	54	147	142	74	126	101	126	153	234	0	222	0	32	121	15	150	202
ca6ca1347e6b4e0347530fc3fc2e22f3	0	0	120	0	115	175	205	215	140	0	173	426	0	0	138	168	93	91	198	0	0	0	0	0	0	0	0	0	101	181	162	283	97	0	127	168	125	81	43	0	0	122	181	429	409	195	195	0	0
bc4c3c76d33084c3aa0141692e7801f6	125	404	93	430	29	0	0	0	0	107	0	0	307	357	55	96	0	63	69	48	170	62	174	65	58	161	52	50	0	0	0	0	57	115	124	56	98	118	142	151	278	33	259	19	38	138	0	141	216
0c72ca9803f4073f4edc7fb8c57e466d	0	0	0	0	75	80	0	386	1257	90	133	111	0	124	0	0	0	257	197	0	0	0	68	224	0	0	0	0	0	0	0	0	0	0	0	0	58	0	0	0	0	0	0	100	0	88	0	140	140
5cfa5649ce9ffa9539aa40d07d9cf4ca	33	0	0	0	287	364	524	481	299	350	1176	142	0	34	148	80	133	65	0	0	0	0	49	0	0	0	0	0	42	0	61	0	32	0	50	0	70	0	0	66	0	436	131	188	336	107	133	80	0
4189161d0f727ae78238a55617fb25e3	0	0	0	0	90	118	169	208	178	150	159	389	0	96	141	167	156	186	113	138	0	0	0	0	51	0	0	0	112	268	134	245	58	88	0	142	0	0	0	0	56	143	71	442	436	210	86	0	0
f5ff11243449450f49aa1c015158587e	39	77	55	0	171	185	72	56	53	0	92	250	288	371	282	137	102	186	433	102	0	129	243	95	153	128	88	106	42	0	0	0	0	48	0	0	113	229	0	70	78	248	91	96	0	54	52	81	84
f34bc6c9c4c74836de1b051af6b9b51d	3442	1402	434	0	0	0	42	66	0	61	0	0	0	0	63	55	0	0	0	21	0	53	0	0	0	0	0	0	0	0	39	33	0	0	50	0	0	0	0	0	59	0	0	0	64	0	0	56	0
403794bb8a326e3cf0299c41147c89ed	263	0	393	0	0	130	0	71	106	124	109	267	219	0	407	234	290	315	155	69	0	0	73	133	0	0	73	0	0	0	108	0	0	112	0	0	106	78	98	55	104	145	209	147	163	181	218	227	171
eccf0b2fc733ef55c05545dcb50a45f9	222	0	244	21	99	100	189	100	265	288	275	470	120	89	261	260	461	174	196	45	0	0	32	0	82	0	61	105	49	0	57	81	32	0	53	70	69	119	77	52	0	148	70	71	66	43	164	90	77
f2b31eaaf25e7d816bed5f281061c8e8	0	0	0	0	267	273	556	324	177	197	276	139	95	165	249	246	134	0	150	96	0	134	65	126	0	110	103	0	136	183	55	96	0	54	0	94	0	142	0	0	0	206	118	211	0	0	162	74	0
15a35c0dcd3943e03a5cf29a3af1b661	210	239	208	238	0	0	0	73	43	93	0	52	286	110	58	0	0	94	62	270	222	90	145	112	0	189	51	0	0	117	42	0	91	132	146	161	61	148	140	122	206	0	75	0	72	265	0	85	63
96d1a1ecf64035ffce20cff4e8364ad6	0	92	53	0	88	94	78	775	75	75	0	65	0	65	78	51	0	37	59	48	0	54	56	50	63	69	52	0	81	86	63	0	35	108	81	61	52	112	103	263	90	94	0	0	39	0	56	0	72
a6b353b1195b8ad81bedd7fbd460ef43	0	0	48	65	144	99	113	286	128	169	136	163	0	63	59	92	0	0	90	176	93	92	90	67	0	0	0	59	0	201	80	77	0	115	78	84	0	125	0	55	67	103	111	223	886	127	0	0	76
a3cb15ecdbd8537dcd95d640bbcc9c95	118	92	231	119	73	40	114	356	121	101	155	437	146	57	218	179	93	102	100	50	0	0	38	59	0	0	74	58	70	129	110	82	92	66	54	57	99	82	67	81	199	141	124	219	174	159	98	78	108
c56bbcfdd71f435b08055ecf7cd68397	93	84	74	68	137	85	63	117	66	113	89	181	118	91	64	65	0	132	118	105	76	54	76	75	109	131	37	58	86	169	123	104	52	117	142	247	78	85	96	126	85	116	112	251	280	271	101	51	50
1dfc6949692db25d9afc99e16a37f51d	0	63	41	0	350	128	192	136	124	126	238	195	107	127	241	319	88	78	74	0	0	118	77	74	131	100	0	140	60	105	0	96	72	61	107	0	158	102	98	79	229	236	215	115	110	64	78	69	91
b84eda400d88b39c37a8f0f2ab5911a0	138	216	142	196	82	0	0	0	0	91	0	0	304	121	0	74	0	84	56	291	180	82	157	0	96	196	0	85	57	0	59	78	0	124	133	115	64	154	156	139	235	81	88	67	70	241	26	0	81
6f4dbdbb60a1a8426bf75dca56ac3bb6	77	0	46	0	0	58	0	366	186	70	183	84	78	129	514	326	195	325	224	158	0	0	141	119	0	0	55	0	0	0	79	87	69	47	90	0	70	92	43	56	84	135	174	294	154	93	183	117	41
1c4e52238284f8670db783a097b5feec	0	0	49	0	0	0	0	274	140	103	177	62	77	110	557	423	244	313	293	159	0	114	150	0	0	42	53	100	61	111	0	77	0	0	0	0	66	97	0	0	0	162	221	318	169	107	189	125	47
8bab1cc7746590db1f1ccaf89c336485	82	80	70	56	152	92	72	112	62	0	55	156	99	139	73	90	96	117	116	113	66	67	72	78	122	120	54	0	105	177	128	75	61	128	113	216	94	117	92	139	89	122	125	276	339	314	104	47	71
f655be98a5af9db1126ab7201990b57a	128	214	101	174	54	0	0	0	0	140	49	0	207	162	95	120	54	163	192	256	73	153	176	0	193	0	0	145	0	0	155	0	0	165	0	0	0	131	0	258	230	95	110	39	44	114	0	50	87
2d81e57f9c0f630e63913ffd22ba8c52	0	0	51	46	311	107	171	163	114	148	192	189	134	115	217	292	74	78	89	58	62	0	94	56	119	59	137	147	63	73	153	0	0	70	0	78	147	97	83	87	194	234	153	120	0	66	85	70	76
8314300cb66371749d4147bd8388e514	186	0	182	0	86	77	181	81	229	265	208	411	104	79	239	268	436	132	187	41	0	48	0	67	0	66	47	77	50	103	61	66	24	57	0	0	48	128	76	0	109	167	107	0	67	0	198	67	0
a499779606bd1667f76dd6ea658de93c	156	70	128	0	65	119	86	74	135	61	118	314	0	0	198	62	151	475	50	0	0	186	62	107	54	0	74	64	63	0	27	0	58	11	0	0	55	70	0	77	189	91	95	72	85	55	130	88	174
5450d714f168bae757d6971a141b94da	64	0	64	0	87	161	303	140	143	84	192	670	39	51	103	161	127	95	89	56	0	0	0	0	0	0	0	0	0	160	98	151	69	64	58	82	0	0	0	0	0	96	54	731	359	218	0	0	0
63074a8aa26cd078c30bc45f8ba4c7f4	210	413	659	749	65	53	0	201	0	0	59	0	0	87	0	255	0	163	0	36	579	133	775	0	0	0	22	0	0	0	0	0	0	0	0	0	27	0	0	80	45	95	0	0	0	5	81	88	0
dcfb7b21b6b7b7d063350455489ef254	154	0	110	0	0	94	0	124	216	103	140	86	0	0	230	139	740	191	147	0	0	0	0	86	0	0	93	143	119	0	67	94	172	0	0	0	151	0	185	101	152	342	0	0	98	0	352	221	0
c60bd9d617c1a5c689a2685eee15ae3d	0	37	127	44	260	85	245	55	108	164	151	168	60	106	198	120	0	56	134	0	0	30	46	46	0	50	0	43	89	125	161	140	152	114	157	131	94	127	94	28	135	250	99	138	59	193	141	95	150
e93dbf29690d15e71be8e4f290a2ff04	91	0	105	0	254	92	233	86	75	137	162	150	114	111	186	114	43	0	154	0	0	0	47	52	0	0	79	52	88	123	183	144	112	87	81	118	87	137	109	0	127	242	164	181	114	226	171	71	176
79efaca482109d5a7b1593139f80dfca	892	95	544	0	85	72	96	543	118	68	0	58	144	0	0	95	0	868	0	0	0	0	66	0	0	0	0	0	0	0	44	0	0	89	76	0	99	291	92	100	0	0	96	0	136	0	0	71	0
b4aa1aa73710c20299cc67b917b7f404	97	0	38	0	0	89	68	587	74	0	70	0	144	0	73	52	69	0	0	0	80	66	50	68	85	0	70	73	73	0	58	0	0	93	86	0	52	139	113	277	79	0	52	108	49	54	69	61	0
364391d4987730a43a7e2376f3b7d2f2	161	70	91	16	67	115	84	63	101	60	0	298	0	8	216	47	184	381	46	93	0	179	82	90	0	14	78	89	0	0	33	0	0	0	26	0	65	0	72	68	217	106	104	99	98	62	152	95	211
05c136083fbff03a7047dc0e8a680fc3	0	0	129	102	68	45	118	314	94	91	122	310	117	70	223	150	90	91	108	50	0	88	0	0	113	54	68	61	61	127	99	80	64	51	53	48	73	82	56	67	162	143	159	210	183	171	111	83	110
cb8b7a2dbee8272ff3f94f39d8334c59	256	384	733	847	61	43	0	223	0	0	52	0	0	0	0	223	34	0	0	0	684	186	694	0	0	0	0	0	0	0	0	0	0	33	0	0	0	24	0	0	0	69	70	0	0	0	0	86	65
526f64bf4de7b4977c0792552e1bc486	0	0	0	0	0	0	0	0	0	0	0	0	0	0	0	0	0	0	0	0	0	0	0	0	0	48	0	0	0	0	0	0	0	0	0	0	104	96	0	230	104	0	0	0	0	0	0	0	0
40895120ebcaaeaed6d8d7db8c8749e2	116	57	177	182	124	0	124	153	125	187	84	117	159	173	71	96	75	94	108	85	138	0	120	0	0	0	0	70	0	154	99	74	0	105	83	0	137	140	0	73	157	119	126	82	94	137	116	111	171
68c74a26664d7cc0cf243bea5de4c803	0	61	199	24	175	104	0	314	200	1801	79	373	27	0	194	320	0	39	0	0	0	16	0	0	0	0	9	36	21	35	103	0	0	0	39	0	0	0	0	0	34	261	88	82	212	0	44	45	0
457c6c485302e328dd86be1ce267e051	49	0	0	0	457	301	1625	19	0	557	377	64	0	20	52	88	156	0	0	26	0	0	0	0	0	22	23	0	0	0	0	0	0	0	0	41	26	0	0	0	0	466	75	26	0	0	306	97	0
99c64d69b728e150aaa46c5ae1b90aa1	0	0	0	123	0	0	83	101	236	92	0	0	80	0	223	0	757	0	0	0	0	0	0	0	169	99	110	143	141	0	104	143	0	0	164	108	157	129	0	0	0	369	163	0	159	0	357	253	201
cc29ac769fbd7b9070a2f5dcb1f65033	146	267	128	169	45	0	0	0	0	0	0	0	190	161	93	114	0	209	156	262	81	156	229	129	0	137	32	0	0	0	0	0	71	0	171	0	142	108	0	291	245	63	92	45	0	120	0	86	0
8c3a51d4153fe714cb8bf1aa5402655c	0	0	0	0	0	0	51	358	1032	105	100	0	0	127	0	0	0	236	136	0	0	0	65	236	0	0	0	0	0	0	0	0	0	0	0	0	0	0	0	0	0	0	0	0	0	0	0	151	124
79129284d735886fcb77c9a63134fd5d	289	0	186	89	0	0	0	50	40	68	49	0	59	0	308	117	513	174	366	0	0	75	0	0	0	0	36	75	36	140	72	0	185	123	123	0	72	119	103	0	0	91	49	33	121	61	115	137	56
7897bff72ddff069dc501c5f0dc660c4	142	239	640	250	136	57	0	78	30	0	62	41	136	168	109	98	86	136	112	295	0	345	178	95	77	67	105	60	64	0	0	0	0	0	0	65	80	0	66	132	96	73	57	0	0	35	49	57	139
3063c4e7fffd60042829eaa2a553a080	50	0	57	0	83	96	118	184	193	152	281	86	192	201	302	556	333	152	188	172	0	41	70	62	0	0	52	83	0	0	49	0	60	0	0	54	54	71	0	0	55	205	85	189	67	0	91	41	51
8f3aa694a8569a0a90944a927916d9be	51	41	123	55	133	78	0	98	161	72	54	197	0	54	362	163	155	96	91	124	27	89	137	86	81	36	89	65	109	0	135	55	51	49	47	0	58	74	85	79	77	325	60	101	58	71	198	112	59
019389304faffac2446d5bda32002820	0	0	0	0	139	143	94	396	241	146	161	67	72	80	500	709	213	137	146	0	0	0	0	29	0	46	77	105	43	0	0	47	35	0	0	31	76	75	0	0	0	218	162	77	56	0	61	90	0
8c7889c69085feb88abef0e9813489ee	23	0	0	0	135	121	0	306	205	111	119	69	67	90	595	733	206	130	121	0	0	43	0	25	28	48	70	120	47	42	53	38	0	0	0	0	77	100	0	0	0	251	156	99	71	0	51	86	0
b6b562810c11919e63c34c382bff2ea0	2499	1220	370	0	60	36	0	0	0	0	0	78	0	44	0	0	0	0	55	0	46	0	0	0	0	33	23	0	0	32	0	0	26	42	0	0	0	0	0	47	0	76	0	0	0	0	0	0	0
f93bba1083b9fd5fb958e70989759f5d	70	0	85	0	461	220	1436	0	69	650	440	94	0	0	0	81	135	0	0	0	0	0	0	0	0	0	0	33	0	0	0	0	0	0	0	65	0	0	0	0	0	334	80	0	0	0	263	79	0
043bd7a81d6186e56fd5ae7932b7a394	0	0	77	0	0	60	0	43	32	0	0	61	93	0	99	80	49	119	47	150	107	128	83	87	161	133	0	0	0	111	131	82	123	132	0	71	0	98	128	256	185	85	80	115	118	129	0	102	54
48c3e5c36f09654c405f001cea720b90	0	56	0	0	103	90	188	109	0	0	97	188	130	63	148	202	0	0	111	0	47	0	118	132	0	131	0	0	0	0	128	0	0	102	231	144	111	171	143	0	0	114	92	250	317	237	87	155	160
201877e2a7ea5952fbed65f0566e5ea4	126	36	187	196	148	104	218	181	48	113	226	229	109	82	93	134	26	70	55	113	28	40	40	44	51	46	36	45	30	118	62	55	0	0	84	74	93	0	63	56	115	192	60	222	103	90	100	57	0
2093ca81a1f599cb75f1e253f0dedf93	105	0	64	90	144	103	204	179	101	100	59	171	140	154	131	113	156	88	108	106	36	59	72	0	102	111	51	85	51	0	51	94	72	112	100	95	103	116	0	70	63	124	90	134	86	184	65	71	0
a3a2999cccb4e992e3610441d96d325f	467	731	554	891	0	0	0	0	0	52	0	0	0	0	0	0	0	0	0	0	624	0	72	0	0	61	0	0	0	0	0	0	0	82	111	0	0	95	198	50	51	0	0	0	0	0	0	0	0
ce7ba880ecb61956448cf6ab45b2fa41	773	48	395	0	0	54	63	449	121	0	0	0	107	0	136	0	0	770	0	0	69	88	39	0	0	0	0	71	0	0	0	0	0	85	80	0	0	283	92	0	69	97	124	0	133	0	104	64	79
401aceb576a64c38fb99896f3dcf3784	0	49	56	0	161	113	187	148	68	112	57	163	143	158	123	158	138	66	107	124	34	33	77	60	99	93	70	78	48	77	97	81	33	0	0	66	90	143	85	62	62	100	101	134	112	188	68	80	103
1980b18e46e27aa7d1b827affa85ee1f	146	0	75	0	157	74	49	109	139	126	71	147	163	96	209	362	0	93	234	95	0	0	0	0	106	105	0	51	63	129	0	92	73	90	51	100	109	60	0	56	36	97	112	170	87	82	0	70	65
8474e2a7b74c0898e012f4f4f2f811f8	0	0	0	76	150	0	169	141	68	0	102	152	157	158	154	189	61	98	0	0	0	140	0	0	180	0	0	130	0	134	110	0	142	177	113	152	0	81	0	246	184	102	0	239	323	208	0	0	0
2e6c67483a2b42e4cec1f9c5c2ab9b5a	96	66	67	0	177	116	107	136	90	60	75	227	100	83	77	119	79	0	78	122	0	72	88	64	56	70	143	0	50	81	48	98	86	74	133	157	89	70	70	116	55	61	38	192	98	164	79	80	51
63693714e129f4567718e2d44c1480b7	64	136	0	0	86	0	0	50	49	65	55	90	99	84	0	0	0	179	57	142	98	0	73	95	0	81	120	0	107	0	0	67	0	156	0	73	146	117	70	218	137	0	58	122	142	115	60	0	88
f49e0c791bd138f621e789ab9c6b8eab	260	0	206	0	0	0	0	49	57	0	43	0	57	0	339	119	464	154	315	0	0	93	0	43	0	0	35	67	30	110	77	170	0	82	113	0	66	152	0	0	0	91	40	0	134	68	164	155	65
c8c3c049b02c4f3105f7a1ec11817d5a	0	41	72	0	127	80	27	79	122	57	48	151	92	65	407	159	164	81	76	156	0	92	114	83	76	0	80	48	95	0	153	69	46	0	0	70	51	0	76	0	83	332	104	138	41	87	202	116	56
37d5650937115f666c89f184e28a1c4d	77	107	0	62	62	96	0	117	88	94	0	190	114	0	124	67	57	76	80	0	106	0	128	0	0	0	58	41	70	112	68	0	74	110	99	86	92	105	115	120	78	72	88	215	249	185	0	92	52
edf47f68154982c090979435e150ad87	98	440	109	346	52	0	0	52	0	63	0	0	94	129	76	139	24	94	43	0	62	63	0	0	67	45	0	131	30	43	31	0	0	0	54	0	115	52	67	313	139	58	324	30	0	69	0	130	122
1983d0c7679a7cf9941b0ea08b8b47e5	0	0	99	0	126	76	0	147	0	290	0	143	148	125	102	0	0	97	167	123	101	0	101	0	92	143	72	0	77	0	184	0	125	107	182	148	0	83	0	61	55	131	146	93	221	209	67	0	85
2c9cf4b54d90d27733cbafb8a477bdd7	0	0	0	0	103	794	480	72	291	108	207	778	70	61	192	350	96	55	134	0	0	0	0	0	0	0	0	0	0	0	0	53	0	0	0	0	0	0	0	0	0	215	63	105	0	0	0	0	0
11586a81f0a3dea4b7d53d03f5310f00	110	0	119	0	125	93	105	103	103	64	91	227	0	127	122	0	42	143	0	0	0	0	55	0	0	48	0	0	76	150	103	88	97	122	116	235	0	0	83	149	100	0	92	164	210	289	100	124	91
266096651b5816779f605c6193871639	63	0	0	0	62	42	0	44	52	72	72	306	57	124	423	628	0	863	372	0	0	0	0	0	0	0	0	0	60	43	61	103	43	0	0	61	25	54	0	46	0	32	129	160	191	70	0	0	54
37847b08d6d9cc94944987cefdc20471	142	0	52	0	15	0	0	0	9	12	0	0	0	88	61	55	85	340	142	146	16	50	96	75	115	84	114	53	99	10	57	5	59	95	63	45	101	115	128	85	206	80	216	0	76	176	167	57	249
f7b7b9475e26115b70397433276670b6	397	192	523	222	45	0	27	95	78	57	44	51	83	0	123	61	0	83	52	0	0	62	72	53	65	86	67	75	72	0	46	0	0	111	0	64	129	81	120	74	117	100	96	56	52	0	54	44	129
834ccf005ea138cf85cc5e63d63bc597	116	0	147	154	134	88	215	146	0	87	217	162	126	82	84	130	0	68	58	106	40	40	51	0	0	0	0	44	25	100	58	39	54	87	0	81	105	85	84	0	110	214	76	217	116	96	103	73	56
13ad5de183046f9e0285b995bd8d57d3	86	150	0	191	95	168	180	115	0	108	129	174	0	0	100	176	113	98	91	0	0	56	0	0	77	0	0	0	86	107	0	0	0	0	0	223	79	0	144	117	181	117	112	61	53	96	105	51	0
b1542813f01d14ce2e7173aa614650d4	167	62	58	35	0	0	0	17	0	0	0	26	42	84	71	50	66	447	144	119	0	53	104	65	119	52	83	46	92	0	0	0	0	66	72	77	134	118	114	73	201	68	194	57	0	165	146	51	215
84f4aec6816ffb466b81b338d34bd142	0	0	0	0	338	228	442	217	126	137	303	184	45	77	344	288	148	124	100	0	0	0	0	0	41	22	20	59	95	24	0	83	0	14	0	48	0	51	0	0	0	226	69	213	57	0	47	83	0
20704a961990b88ada321ff2f4622bc0	0	195	138	151	67	0	0	88	0	162	0	179	208	113	76	160	71	0	152	0	164	0	43	0	0	153	0	179	0	232	188	0	0	189	71	0	164	200	0	109	181	0	67	0	0	0	0	168	85
04b8354d7e425b5c201608537e12c974	121	239	74	374	0	0	0	49	22	0	0	0	121	109	73	56	0	105	89	64	142	68	98	61	68	112	0	106	25	0	0	0	0	64	71	57	89	67	97	132	259	63	172	60	63	51	23	37	86
4f4bcc1f8ca24047f96e574c0fd7e203	0	0	0	0	0	0	0	127	57	0	71	53	66	118	301	195	41	171	192	76	0	45	54	56	68	39	62	68	75	41	109	111	75	81	91	109	88	50	45	48	70	142	100	304	226	344	103	0	75
68d77b8f300a680d8a3b990eabcef906	0	0	69	20	98	98	121	210	165	156	304	130	161	178	285	488	260	156	192	181	0	0	0	0	0	35	0	0	65	0	0	45	0	0	0	0	46	0	0	0	52	129	75	185	61	0	80	54	39
7dccb12ff46e7590c2c80a3244042259	75	131	169	0	137	111	146	129	65	118	87	65	211	201	176	137	47	0	84	96	82	0	0	0	0	77	79	0	0	68	0	99	0	0	125	0	60	75	0	113	132	222	81	134	135	88	46	0	61
152cf3587e590e29ef31cce1c684b9af	307	144	428	215	42	51	0	74	0	0	30	48	89	73	115	71	55	58	42	96	104	56	79	0	56	0	74	74	0	127	50	0	50	0	43	0	104	0	121	0	122	107	125	82	63	0	47	60	117
20004afb1cfcb48fedd00a6965070f37	128	230	429	174	138	0	0	0	0	0	53	0	105	150	122	91	87	110	86	323	0	270	221	82	67	0	105	64	79	0	0	0	40	59	0	0	0	31	87	154	90	73	54	0	0	0	41	81	167
50cf14f0da2a24079548fa306eb5ed9b	57	0	0	0	0	50	49	49	0	0	60	251	51	156	458	600	53	741	344	0	0	0	0	0	35	0	0	45	0	61	59	0	0	87	37	58	0	78	0	0	0	29	105	158	205	55	0	0	53
0fcb3529b79d4ae93d604edc7d7f1f9c	0	43	0	0	134	108	82	230	90	109	99	124	79	0	66	93	0	60	0	0	0	71	0	74	58	54	0	0	91	0	65	0	0	0	65	0	0	0	0	0	0	117	0	253	954	109	89	43	0
5f3b3782bf717e8516acb0195bb28763	0	0	0	0	111	687	456	75	345	127	234	892	75	0	182	332	0	0	0	0	0	0	0	0	0	0	0	96	0	0	0	0	0	0	0	0	0	0	0	0	46	154	0	134	0	0	63	0	31
aba2cbf89a0f040feccc7ac45e4467f7	67	0	0	40	102	0	88	0	0	0	117	131	155	112	94	0	0	85	130	133	0	133	110	84	123	0	80	129	79	211	0	0	0	91	0	124	114	90	230	74	101	144	142	90	0	221	83	115	83
715a1c901af504ba758d741cff772d44	86	0	208	71	125	138	150	120	115	124	118	104	224	153	173	136	53	0	91	0	86	89	105	0	90	101	0	89	0	68	64	68	0	0	0	0	72	80	0	0	142	168	82	107	108	0	35	94	0
c2e56bab093b64d2036fbf259dbf1c0d	0	0	0	0	0	0	0	0	0	0	0	0	0	0	0	0	0	0	0	84	0	0	61	61	0	0	0	0	145	178	49	45	312	52	44	471	329	69	280	0	86	0	90	0	0	0	660	542	361
0e8fd8f3cd8f2691c12681821763f01d	0	0	42	0	66	0	0	91	0	67	96	128	0	107	0	78	0	74	72	93	0	92	0	82	111	41	0	0	0	0	69	111	0	101	103	82	0	129	128	134	82	80	101	202	286	225	90	0	63
dee5b6ee069e3b247b9f735230309ae4	157	205	136	500	0	0	0	46	0	116	69	34	136	102	81	43	0	100	0	0	126	65	77	0	0	103	64	0	0	74	34	42	67	64	65	0	115	73	0	83	246	81	139	0	0	67	0	37	85
9c92f5814a12faf5e0f356a5d61d07ba	388	603	458	744	0	0	0	0	0	0	0	0	0	0	0	0	0	0	0	0	582	0	77	0	0	77	0	0	0	0	0	0	0	72	62	0	0	106	198	65	0	0	0	0	42	0	0	0	0
4bb7f9e0442dfa8faef280fbeaa074f3	77	0	440	0	0	243	0	0	108	0	83	0	0	0	304	0	67	397	144	104	0	90	56	0	132	44	158	0	135	0	165	0	0	57	0	0	163	138	129	0	0	44	56	0	43	0	83	145	203
d3df3d6be503bc4d085af2275bf6dc14	56	378	81	287	0	0	0	48	0	68	0	0	73	148	67	152	0	81	44	0	64	0	93	0	62	0	72	117	0	0	0	33	43	65	32	14	100	0	0	311	150	0	340	0	27	0	0	147	133
eb9253480a2ffa313f103f33d17a9c38	0	0	0	0	0	0	0	146	82	0	69	78	0	108	281	192	0	178	244	65	0	40	50	55	64	0	0	0	90	0	98	128	93	84	91	116	106	0	36	40	66	162	96	302	197	283	93	50	72
8c50754043dec6db9e41b68bd18a08b5	0	0	155	0	164	100	45	228	172	940	70	323	0	20	187	341	105	0	37	28	0	0	0	19	0	10	0	0	0	0	0	73	22	40	0	0	0	0	40	0	0	277	53	91	242	54	51	48	0
13bb230326899af9401db63aa5c6b47f	160	555	0	135	64	90	0	96	124	0	62	0	0	78	166	57	58	0	87	0	0	209	0	85	0	0	106	40	110	0	0	0	118	0	0	85	115	0	0	160	99	98	63	0	0	0	111	0	156
57bf4229599e6d8a2e53d6a7109ccb93	131	268	63	235	0	0	0	0	0	91	0	0	204	92	65	0	0	66	85	71	100	85	118	83	53	157	0	60	0	47	0	0	0	109	69	42	53	120	78	55	105	0	82	0	0	71	0	77	57
847f86a3f56c55c08d6096f9f13dab77	23	0	0	42	78	74	0	80	72	0	64	171	45	0	0	78	0	85	62	0	0	66	97	79	123	0	0	59	0	0	92	0	67	99	132	124	182	124	175	130	72	64	103	215	157	157	57	0	90
8bab4ec24535ca600b3390e5751c6fc4	0	0	84	0	0	0	0	110	84	136	42	179	119	126	0	158	0	90	138	0	66	0	0	0	154	0	121	0	108	234	0	76	0	140	0	127	132	0	0	87	158	93	0	101	171	108	0	0	144
e5473dd57db825be1c132724ecb866b4	60	0	202	0	97	45	0	116	0	0	70	0	383	269	199	208	0	74	121	156	42	39	70	0	39	162	75	67	55	79	49	56	0	0	57	0	182	74	41	0	150	0	137	0	0	98	0	128	0
fab230a6a428b4088f8fcec7887aa079	0	0	13	0	299	202	408	200	134	141	389	188	55	51	336	240	153	160	82	0	0	0	0	0	0	0	0	0	0	0	47	84	48	0	0	0	38	0	0	0	0	219	69	202	54	0	61	0	0
a5cb87993953c6174dd78e614706d740	0	0	0	0	0	0	0	0	0	0	0	0	0	37	0	0	0	0	0	0	0	0	0	0	0	0	0	0	0	0	0	0	18	0	0	50	111	89	0	228	0	0	0	0	0	0	0	0	0
cfe1a7633db27f38944131fe04f6c362	78	65	0	128	0	0	0	30	0	0	0	0	61	0	0	109	0	79	79	84	85	146	82	85	65	52	60	33	80	125	44	73	35	136	101	134	91	89	90	195	132	0	65	83	82	282	0	0	57
66598fbecf55c60ce3b8713b28f82a97	0	97	0	185	83	125	0	0	0	0	0	0	124	102	68	254	0	83	128	63	117	89	97	89	120	96	0	0	86	0	92	0	0	0	71	0	134	110	82	152	151	200	186	0	0	0	96	77	96
7df013f0a2917f8fc2f14776eb085124	88	49	202	140	92	65	52	51	60	104	84	53	118	97	76	163	53	51	90	172	56	108	111	88	0	95	0	0	59	115	65	0	0	0	78	61	57	59	45	0	103	88	61	71	20	102	0	76	50
9a14ecee0d6c7a93e3f47e66aa37edc3	0	0	0	0	140	119	136	86	0	61	65	218	80	104	103	133	0	101	75	129	76	74	86	46	48	70	0	82	58	76	81	107	0	71	0	155	0	68	0	0	48	54	69	207	118	204	116	0	39
345b3a95655ff4a3201b5e9bfe69ef31	58	0	65	0	18	0	0	0	0	0	0	0	0	22	52	0	157	67	65	155	17	49	55	81	53	71	69	0	75	0	0	0	47	91	82	59	65	83	98	62	170	321	145	0	0	0	621	218	283
eca438446c6c9b0a5f1ccaa0df716c25	0	58	0	73	126	25	177	61	0	94	138	63	89	102	67	115	38	104	149	0	48	0	0	159	43	116	0	128	49	201	73	75	84	128	153	0	84	111	112	0	177	97	57	111	48	117	52	0	0
abd9533978ef0505e7369c37b90b646f	134	49	49	0	126	71	78	81	0	89	74	130	161	86	210	352	44	90	222	84	0	92	56	0	0	0	51	0	0	0	80	71	0	0	0	0	0	64	0	0	34	102	112	162	82	95	126	63	0
f1eea04d4066abd73f66749c02907d23	73	0	0	0	126	154	187	157	123	156	138	183	126	0	89	134	307	89	102	0	0	0	0	0	0	0	0	0	0	272	135	115	0	0	0	0	0	0	0	0	0	107	0	156	87	0	217	159	0
40a8f94b5232f8fd68c0db302dd487ec	0	0	164	0	84	0	0	109	0	49	52	31	386	342	211	218	0	82	108	142	50	40	99	0	0	158	81	71	63	0	56	56	0	48	0	0	172	91	0	0	134	0	158	0	0	105	0	107	85
16da54677a197a1bb0fce44bed281756	0	0	87	0	124	86	88	110	68	0	0	72	144	147	166	193	91	44	117	126	73	0	87	97	0	65	87	61	0	170	0	65	0	0	0	59	0	103	0	28	59	134	116	142	59	67	191	91	96
85270ce9be8556d335a33924cda79039	85	0	79	0	179	0	114	71	118	58	406	0	0	0	43	208	148	60	39	75	0	0	58	79	102	120	93	180	110	0	0	74	0	0	0	0	130	65	0	0	0	45	131	0	63	0	156	93	104
7795661fc1f3d0662125a201b825c27b	0	44	38	0	97	61	33	56	0	0	0	111	0	77	106	90	0	79	67	110	65	0	0	0	0	72	0	0	106	167	84	90	56	91	125	88	0	167	0	132	79	59	102	213	188	168	69	74	92
1a5663cd74a2068aea8bf419f90c7360	133	446	86	0	68	103	0	0	0	0	54	0	60	0	157	47	0	0	0	0	67	214	0	0	93	39	142	42	99	0	33	0	0	49	0	0	0	100	0	163	139	146	0	93	124	0	126	0	169
9096000b90b76298ef6e54434c7f6c4b	41	27	139	0	114	85	83	118	0	80	101	69	135	123	179	203	0	63	115	135	0	63	60	0	76	0	0	0	48	0	111	0	61	166	78	60	102	87	81	0	0	125	99	100	0	73	174	76	0
04fe2078917fde1878cb2abd902076ff	0	98	0	162	52	39	62	0	0	67	0	0	0	146	66	0	0	48	0	0	77	0	106	88	81	103	80	66	75	0	76	69	0	91	111	0	90	271	92	86	243	76	120	60	75	101	0	83	117
a274604152f4830c2e83cf6512286c70	0	0	148	136	0	0	0	77	88	0	0	117	0	0	137	125	32	0	80	84	0	61	0	0	0	78	181	73	111	199	118	60	0	0	0	0	175	261	137	0	0	83	74	71	104	165	90	0	130
25d59eaeb3967413e245ff49d873017d	294	199	442	0	0	0	0	0	0	0	0	0	0	0	0	0	0	115	94	0	0	330	76	89	0	0	134	0	103	0	32	0	0	0	0	73	102	0	82	322	113	175	182	35	0	0	74	72	295
88febb478ce6b56a9d7f1e96b2cb614e	0	0	307	0	0	234	0	0	0	0	68	0	0	0	257	0	103	432	112	39	0	71	103	115	63	0	185	123	72	0	0	0	0	0	0	126	133	0	97	0	0	66	78	0	0	142	159	88	266
31f92ea317026ec51460cf95887315a0	0	0	0	0	156	129	199	116	93	118	133	212	125	0	208	236	192	80	132	0	0	116	152	0	0	0	134	0	0	0	0	0	0	0	0	139	0	0	0	0	0	129	127	118	0	0	121	132	0
07abc6a619f53008ed94b44f7dfe6a4d	0	0	0	0	74	75	164	83	79	107	50	227	0	0	71	66	0	83	49	45	0	0	0	0	128	0	0	0	97	83	83	66	102	78	79	124	52	64	74	50	48	0	62	111	285	300	114	0	37
f1141ddbec71aedfcf723d37735eee87	128	258	65	242	0	0	0	0	0	0	0	0	220	116	0	0	0	0	75	91	107	62	111	0	41	132	49	0	0	0	0	0	51	107	68	42	47	127	86	63	81	0	77	0	0	85	0	0	79
7a955468e5932274a4dd13cbcd90a029	0	63	0	0	0	0	62	88	0	79	0	205	83	0	118	149	0	0	0	0	0	0	0	0	59	0	0	67	0	166	118	99	72	80	109	202	121	167	94	0	0	76	102	168	233	359	91	0	99
5f0950f6c1da3d783e5908216e7d2508	0	0	0	0	0	0	0	99	0	0	0	0	0	0	0	0	0	0	0	60	0	0	42	73	0	0	0	0	102	162	0	0	316	50	67	493	252	40	249	0	90	0	63	0	0	0	503	409	328
63618c440516250e200fb0717c666006	120	59	1102	0	0	0	0	0	0	0	0	0	0	0	0	103	0	546	0	84	0	68	45	0	0	0	0	89	0	0	67	0	56	38	21	0	0	95	53	97	111	0	0	72	0	123	0	0	78
2e8838b85c801db2960ba67137985e38	0	0	0	0	115	115	72	78	0	0	43	138	0	0	221	0	0	65	0	189	0	0	129	130	0	89	0	0	0	0	228	90	141	0	150	114	0	211	143	0	0	0	132	154	209	143	0	138	0
8119ca2d48c1342d10598230baee662a	97	25	127	0	196	0	120	96	180	61	534	40	0	0	0	174	162	0	36	0	0	77	50	0	0	0	98	138	0	0	82	55	62	0	0	91	149	0	92	0	0	0	121	0	59	48	135	95	67
7fa68d232ce74f2957cdbee321dbbc83	421	215	604	0	0	0	0	0	0	0	0	0	0	0	0	0	0	122	81	0	0	310	50	0	0	0	161	0	126	0	45	0	47	0	0	0	73	0	112	248	111	127	0	0	78	0	55	97	264
c78ccc6b1462ab7695e8f1ecf259f313	75	120	52	162	53	0	0	45	28	0	31	47	0	147	0	0	0	0	65	59	88	62	81	0	77	102	0	67	0	152	78	0	105	106	82	82	104	242	96	101	224	0	82	66	0	92	15	0	112
ab389338951167173021429bd7fd91cb	0	179	113	189	147	0	84	91	0	0	60	72	102	77	0	0	35	107	181	0	82	0	146	74	154	0	90	110	93	118	101	0	0	99	0	0	0	0	0	131	178	83	0	102	0	0	0	0	0
2a8a17bcb260761b6d030f19a175ff2b	72	0	44	18	0	116	0	94	118	128	141	242	0	53	130	73	113	71	0	127	0	0	39	0	0	24	0	0	0	0	64	104	81	67	67	0	0	83	148	0	53	111	0	210	121	0	96	0	72
2fd8f4b6eeea9d983e95019b1b3e6ba7	52	0	0	0	175	162	398	151	179	290	197	139	54	92	176	122	81	36	0	0	0	0	0	0	33	0	0	54	70	0	76	125	0	0	0	46	39	0	0	0	0	126	61	96	103	0	63	0	0
9908c314b5e48fc2989a88fde8446bae	0	0	0	0	81	73	172	69	59	107	52	186	0	87	78	80	59	0	59	70	0	0	0	55	0	0	105	0	0	163	60	63	0	58	99	101	83	75	85	84	0	58	65	114	278	340	0	46	40
1a94e0ea5fab236cfd24939aea871438	0	52	52	118	0	0	0	0	0	0	0	0	51	65	61	0	0	61	81	106	76	0	86	0	58	48	0	0	0	0	60	0	44	111	100	119	0	96	102	222	110	65	66	98	106	285	74	41	71
114d8f9bdd23f9d675582d88241a9844	285	160	149	84	58	0	0	0	0	0	0	0	71	52	143	70	49	161	85	116	0	0	89	0	0	0	0	0	0	0	0	0	44	71	0	0	76	36	101	0	168	58	90	0	70	147	40	0	0
626606836b568e3854aca1a01475e842	85	0	126	0	194	177	245	0	0	91	122	157	80	0	86	75	116	0	63	34	0	0	0	0	0	0	0	0	63	0	110	104	0	112	0	160	0	0	135	0	0	153	114	76	0	110	280	67	0
bb56c7e66f5189fad6ea8d49e719df4b	0	72	87	32	0	0	0	0	0	0	0	0	0	0	0	40	205	45	0	132	0	45	41	87	0	0	58	77	73	0	0	27	77	0	0	56	100	0	84	65	111	228	119	0	0	0	529	221	301
ab606db2f3bb6d15d6dbeef7c61ac7f2	0	0	0	73	63	0	76	81	0	0	0	0	190	104	85	81	0	100	0	0	128	0	0	0	165	197	0	0	33	0	0	135	171	0	0	84	0	253	0	147	220	0	114	168	168	196	0	0	0
52f493bd58dc0001b5ca45facd80b807	0	0	0	0	250	367	223	168	58	149	113	191	0	0	0	207	0	0	0	0	86	0	0	0	0	89	0	0	0	188	0	107	0	0	0	0	0	143	0	0	109	0	81	181	177	0	116	0	85
b7d83cba23a2b4558ec06b5d24d7ce30	985	809	541	428	60	0	0	0	0	0	0	0	0	0	0	0	0	0	0	0	0	0	0	0	0	0	0	0	0	0	0	0	0	0	0	0	0	0	0	0	0	0	195	0	0	0	0	0	0
b2e7d3283dbb5a184a30c0ab4db1727a	0	119	132	115	125	142	0	99	0	0	94	75	77	0	142	0	0	0	0	0	0	0	98	60	0	0	0	0	67	0	125	65	162	134	141	0	0	0	0	164	0	101	92	84	132	167	0	0	0
38ee75b6bfb40a3fabb309f389ae8385	0	0	0	0	151	0	159	80	68	0	123	193	74	0	0	104	105	55	38	0	0	0	0	37	77	0	80	42	88	0	55	80	0	0	0	125	82	0	0	54	55	101	118	169	141	88	102	42	0
1905095825ffc5c31be2323b0c6f95a6	57	121	79	213	101	128	0	77	45	53	0	0	125	131	96	199	0	54	112	58	105	93	81	0	109	0	81	119	0	0	0	0	27	83	0	0	0	78	0	125	127	155	0	0	0	73	0	0	82
b8809d3b0ff39c96f4fa3dc50b0ab957	77	236	0	418	71	0	37	0	37	90	0	0	104	34	0	0	0	0	0	0	182	50	131	0	81	300	0	75	0	0	0	0	0	0	54	0	0	106	46	257	205	0	94	0	0	0	0	56	67
b9887f4eb819139a0632b6cf2937624e	0	0	89	0	49	70	50	138	116	65	87	221	55	0	104	168	72	129	73	92	0	109	0	87	54	0	0	96	44	0	48	97	98	0	0	25	76	61	0	0	0	125	115	89	96	0	0	0	0
b8e78a744ae9d689eb829d128f660a6f	0	0	0	0	161	185	415	129	149	263	178	115	47	0	162	106	59	0	56	0	0	0	0	0	0	78	79	59	0	44	0	132	47	15	0	0	54	0	0	0	0	166	66	125	96	0	76	76	0
0608861f36a4dff1a417a66ce679c6a3	70	52	178	97	95	0	0	54	0	101	62	48	131	95	57	160	0	40	45	142	76	97	139	75	48	0	0	0	0	0	0	49	37	91	0	0	48	75	54	0	109	0	70	0	29	117	96	65	51
040e96b1c6799ddde111047c32b1f91b	285	447	198	111	0	134	0	0	0	0	0	0	43	0	89	78	0	75	0	65	0	179	123	41	0	0	71	77	0	0	59	0	0	74	62	82	0	67	88	0	67	0	100	0	0	44	91	65	113
e95d3c165f6a2ab4c8e93b58aa795322	0	0	0	0	207	376	236	197	89	154	108	233	53	37	0	156	0	0	0	0	62	0	154	0	0	75	0	0	130	0	80	0	83	88	0	0	0	108	0	0	0	68	71	202	0	0	0	0	0
5ff8d254fca187a68b768ea31973a4a3	0	0	82	0	134	104	111	114	91	63	107	349	91	91	69	84	53	32	62	21	0	67	81	45	0	66	0	45	0	62	63	40	0	43	48	61	32	82	0	51	0	91	44	73	220	122	0	48	0
cd8cc7df7d2aa46ce2b728b2e72ac2b3	0	0	235	0	0	0	137	115	138	95	70	202	113	0	85	0	61	0	0	120	0	0	0	118	0	0	0	0	131	146	115	71	122	0	0	80	0	102	0	66	0	0	136	70	76	120	0	0	53
e415b39f7a7177e74767bb0d0ee96cd8	893	823	406	375	52	0	0	0	0	0	0	0	0	0	0	0	0	0	0	0	0	0	0	0	0	0	0	0	0	0	0	0	0	0	0	0	0	0	0	44	0	0	263	0	0	0	0	0	0
0ce93bbdf826e5eb74ce66489cc82ad1	0	0	0	0	204	189	210	103	80	171	84	164	0	0	166	165	87	68	111	0	0	0	0	0	0	0	0	0	0	0	0	51	51	0	0	0	145	201	0	0	0	154	100	152	138	75	172	0	0
5523bf7599a198de5a32012105086192	171	323	79	259	0	0	0	0	0	226	0	0	0	0	0	0	0	0	0	74	194	0	106	0	62	83	0	0	0	0	0	0	0	0	211	0	0	158	0	216	197	95	0	0	0	0	0	0	0
498a4d48210d1f94408f9aefd5226f3c	0	0	0	0	76	102	0	66	0	96	78	0	258	304	195	99	0	86	123	41	73	0	65	0	106	84	30	74	108	0	108	0	0	128	73	0	109	279	0	0	57	0	0	57	24	79	0	0	0
577f618b1af87d8b47fd48ad306e351e	112	0	0	0	201	179	161	146	120	177	96	174	0	103	174	136	77	90	0	0	0	0	0	0	0	0	0	0	0	0	121	0	0	0	0	31	0	0	168	0	0	98	88	129	116	75	163	0	106
dcb2cabb69b3530b1b14f74ef00b4593	177	84	185	0	0	0	0	71	100	0	0	0	71	30	229	68	0	101	189	74	0	0	90	0	0	0	86	0	115	130	100	0	107	0	0	76	54	206	0	0	95	0	55	38	0	82	67	76	66
9061d516b19711d44c2875a0b70e72f8	163	317	0	224	131	0	0	0	0	0	0	0	75	25	0	0	0	0	0	0	187	75	202	0	106	51	0	149	0	0	0	93	0	98	0	0	0	82	0	154	132	0	0	0	0	0	0	0	0
424e05f923c4b0c43f8b54423e6f79c3	0	0	0	0	44	69	0	100	104	0	71	0	203	132	247	329	359	0	185	93	0	0	0	0	0	0	0	0	0	0	43	0	0	0	0	0	0	120	0	0	0	138	25	0	0	0	0	0	0
f972c1f45b21150171cebafe68df0deb	0	0	47	0	81	0	0	80	0	0	107	0	264	320	160	131	0	84	90	0	0	81	0	78	96	97	0	73	0	0	0	0	0	136	165	0	131	247	0	0	102	0	32	79	0	67	0	67	0
582cffc3b87c95c28f950e90eb9ec6b5	93	48	834	0	0	45	0	0	0	0	0	0	0	0	0	0	0	440	41	0	0	75	51	65	68	0	95	0	0	0	64	51	0	0	0	42	50	122	79	0	113	0	0	0	89	125	40	0	94
6b4e949ed8021584d68760af54a4c461	0	0	0	0	105	168	160	134	102	102	104	162	0	0	152	146	291	66	112	0	0	0	0	0	0	0	0	0	89	0	0	107	0	0	0	116	0	0	0	0	0	135	0	191	125	0	160	0	0
bf156f5eab5ac82c92c130109cb6049e	60	113	152	0	52	54	0	0	90	78	46	85	253	199	101	0	33	49	56	92	35	0	68	0	122	0	86	57	68	0	0	0	0	0	50	0	111	63	32	79	69	0	54	0	0	135	42	50	75
123fda53b87e1effcf8256f04a2271c5	0	0	82	0	0	31	0	43	0	231	34	66	37	0	110	0	39	78	0	0	34	0	0	0	0	0	38	0	0	0	32	43	0	42	75	0	0	25	90	82	66	123	76	33	1031	110	0	50	80
29ca918b687009873b88766bcd8c7115	59	0	90	0	48	88	37	73	146	0	65	0	200	147	221	353	374	85	157	0	0	0	0	0	0	0	0	0	0	0	0	0	0	52	0	0	0	83	0	0	0	128	0	0	0	0	0	0	0
8703a8c98393ca5df38ab4362ee27448	0	0	70	0	126	0	153	0	115	109	118	158	0	0	0	0	0	0	0	66	61	0	104	72	0	0	0	74	0	0	0	0	0	137	210	0	0	183	0	155	0	0	0	66	88	91	0	0	71
7b72f49b5445f09c90798ca140f0eb10	124	103	141	23	67	0	0	72	23	261	56	88	35	0	152	64	0	76	0	0	0	0	50	43	0	0	0	0	0	0	0	0	36	42	0	0	59	0	0	0	0	104	68	34	902	132	39	50	0
743b1e1a416dcb98ccfeb20ddce64de6	126	42	243	0	0	38	0	0	0	0	0	0	107	72	223	133	73	134	105	0	0	67	83	60	0	0	73	118	0	0	0	69	60	48	48	0	62	104	40	44	73	106	94	93	0	120	0	91	98
04a36994d5c29206fc07bca20268b01a	70	0	113	93	82	0	0	0	0	0	0	0	200	62	118	267	0	101	100	82	81	106	66	169	117	0	77	135	0	88	0	0	0	0	124	0	108	66	0	115	128	0	45	0	0	72	0	0	0
9fa43a56b538f973a519a29ce2a321f0	194	63	170	0	0	0	0	0	0	0	0	0	58	41	227	49	0	95	190	70	26	98	79	129	22	73	104	0	0	0	0	0	0	129	0	0	50	229	90	99	0	61	50	42	61	98	105	69	60
ecbba1a9ad7667031c5bc9f4dd1ce9b6	71	258	104	467	0	0	0	0	0	96	0	0	91	33	0	49	0	68	0	0	194	0	0	0	55	221	0	0	0	0	0	0	0	80	53	0	62	0	0	231	212	38	0	0	0	0	0	0	0
f8f1480f0580e9beb62e09cd57d756f4	0	0	0	0	168	99	118	0	0	69	68	175	0	0	123	129	0	0	138	0	0	0	114	0	0	0	106	90	0	0	0	0	0	139	130	86	0	0	125	0	0	145	0	85	103	163	151	124	0
743c247beb2910372239cc41487874c1	0	0	0	0	122	184	202	0	0	0	95	132	78	0	90	0	102	0	87	0	0	0	0	0	0	0	0	0	0	0	69	118	43	67	48	144	0	0	0	0	0	182	109	84	178	208	290	61	96
a94545da3fc1259c8bcbfeb7cc4df4c2	108	0	93	0	0	85	137	101	46	95	110	168	71	0	105	99	45	58	0	0	0	0	0	51	0	92	0	0	0	171	81	99	91	0	0	118	0	0	0	0	0	0	0	169	59	84	57	71	0
df51eaee8703c0e43d6e70008f5cba82	0	0	0	0	104	0	122	148	111	89	118	78	84	151	188	112	168	52	119	53	0	0	67	0	0	42	43	0	60	122	0	0	24	0	0	0	86	0	19	0	32	88	0	128	0	0	90	71	71
acf00520323b40ba2d82921cd8548e9f	265	142	112	48	0	0	0	52	0	0	0	0	0	0	141	89	0	119	80	112	0	0	0	0	134	0	49	0	62	0	38	0	0	74	146	86	57	36	0	97	135	72	71	60	0	142	0	0	57
90f6c44f6271afb5bff4d928dc688e36	0	0	0	0	0	0	0	0	0	0	0	0	163	31	0	0	0	0	134	86	0	183	117	180	79	0	146	0	0	154	93	0	127	302	0	0	180	0	0	0	0	0	135	93	0	109	0	0	220
beb7fba3b3041f56dc41b5853980a374	0	0	0	0	177	121	199	114	104	125	154	213	0	0	193	293	169	101	141	0	0	0	0	0	0	0	0	0	0	0	0	167	0	0	0	0	0	73	0	0	0	120	0	114	0	0	103	0	0
cedbeff5cfba5e5c9f333ad4ae37d132	0	39	0	73	14	0	0	0	0	54	0	0	0	0	0	0	42	0	0	0	0	0	0	43	0	54	0	0	0	0	0	0	0	60	60	0	50	0	55	57	52	0	35	0	52	79	0	0	27
f0cc17fdccd9cd88b6201ab9d6d07ae9	48	50	56	105	59	0	0	129	57	0	58	42	19	24	44	37	22	45	31	29	0	50	0	45	78	47	38	0	47	76	0	57	83	69	47	0	109	148	136	68	182	46	67	86	97	104	0	34	77
c3eaf51c437ca0a063b0444a1bef385e	0	0	48	0	73	47	0	221	68	48	106	234	74	52	155	80	0	64	75	56	58	0	34	30	27	41	49	49	0	0	0	78	30	0	35	0	48	41	0	37	85	78	43	169	48	33	0	32	0
92def805842e662510c21acfe0e3b566	0	0	0	0	0	0	84	227	143	132	93	126	0	92	227	388	101	193	109	0	0	0	0	0	0	0	0	0	0	0	0	70	0	0	0	0	0	110	0	0	0	113	0	94	74	0	117	99	0
ba5bcffd44c4319be4c6896383b7f2d9	24	65	75	31	100	55	20	296	54	74	141	287	67	54	114	84	24	92	74	68	0	42	33	0	32	33	0	0	37	40	26	72	0	37	0	0	0	36	0	0	77	76	34	144	42	0	0	0	0
baa3797b6587a21932a03ed94f7c1b2c	86	61	110	0	97	139	0	0	0	0	41	120	0	0	83	111	71	84	124	107	0	0	0	0	154	0	81	0	0	0	0	0	0	0	0	65	0	0	95	84	0	131	159	94	129	128	130	0	0
7d959e7928c83f2955f34c9a3bb94b56	22	0	0	0	0	0	0	81	0	0	91	383	0	47	209	239	0	95	111	19	0	47	0	0	41	45	47	39	60	0	0	46	35	15	0	0	71	0	48	54	0	42	59	72	42	47	73	64	45
d0c63b8095dd85d06c696584cdf3b3e5	60	397	98	166	0	0	0	28	0	89	0	0	118	48	0	49	0	41	0	133	59	0	122	0	0	54	0	43	0	0	0	44	0	51	53	60	0	0	46	75	81	0	62	0	0	42	0	44	0
8f7fae0297478e152950f534ee5ca751	0	0	0	0	137	389	0	199	0	52	89	0	164	0	547	198	84	116	94	0	0	0	0	0	0	0	41	0	0	0	0	0	0	0	0	147	0	0	0	0	0	77	82	119	0	0	151	45	0
8fd4099d8e96d645b7f78df83bf8b168	0	0	0	0	0	89	0	53	0	72	0	78	81	88	54	120	0	0	0	108	0	96	112	0	0	0	103	0	42	0	82	69	0	99	130	112	97	97	98	124	156	0	63	89	67	131	0	81	91
9e2642d83ce9ef71789bc9a7cef910fe	0	135	198	68	0	44	48	41	0	92	0	105	232	182	112	93	0	38	51	0	0	120	69	90	120	0	70	38	45	0	0	0	0	89	0	0	0	0	0	75	68	0	43	0	0	0	0	81	71
ca85db2d29d8f68ec0a05db0f64bcab0	0	170	0	120	0	0	0	101	0	0	0	0	0	0	175	43	0	93	52	0	76	0	0	54	0	144	118	53	126	0	0	0	127	146	0	0	104	150	0	0	172	0	105	189	147	0	0	100	151
aa4d3d071b98c7eeaf15db578b4bbb90	0	0	0	0	132	111	108	101	64	76	88	319	93	0	62	93	0	25	51	0	96	0	0	0	0	0	0	0	31	0	51	50	0	40	43	69	0	74	0	0	51	56	59	93	258	120	0	0	0
e616f54c176f04e5842d266f184c5240	0	29	0	0	0	0	0	73	79	24	51	149	37	37	140	0	0	65	109	0	72	0	0	0	104	64	0	46	60	136	79	67	0	107	0	81	156	45	0	152	0	0	53	144	155	169	0	0	65
b37cc2775008a136b2628a4dd8a339a7	0	0	0	0	164	83	265	103	58	0	273	58	0	130	255	217	307	0	93	0	0	0	0	0	0	0	51	50	34	0	0	0	0	0	0	83	0	0	0	0	0	205	0	96	0	0	67	79	0
0ca8eb940b17332804c125d4abd848a7	0	0	0	107	0	0	0	0	0	50	0	0	0	0	0	0	0	0	0	34	55	0	31	0	55	68	13	64	0	0	0	0	0	53	61	36	0	75	54	0	72	0	0	75	0	105	0	0	0
90dae433ea4e8a298f8f5783e27e0e4f	0	68	165	0	0	0	0	0	0	0	0	0	37	205	97	153	0	184	327	0	0	0	64	0	126	0	55	63	0	0	43	0	0	0	0	0	138	0	0	0	82	0	199	46	69	52	93	121	79
6f5cf1f6dcb712e9321163b01108bfeb	0	0	0	0	182	144	214	192	104	100	51	106	84	0	110	433	108	0	0	0	0	0	0	0	0	0	36	0	0	0	0	201	0	0	17	0	0	0	0	0	0	80	138	83	42	0	0	0	0
d7197ba6a263a5bebcb92bafb809d1db	0	0	38	0	0	106	101	113	74	81	90	0	100	108	193	120	150	52	103	56	0	0	0	48	0	0	0	70	0	0	55	82	0	0	0	51	0	0	0	0	0	98	62	144	77	0	105	94	86
7dc4f1487eb46bf5921c3d6fe8c84e86	0	62	0	50	67	0	0	0	0	0	0	0	98	74	0	41	0	44	47	54	0	0	0	69	0	95	0	29	52	109	72	63	0	180	192	215	71	0	127	162	0	0	0	0	0	89	0	35	51
a7a5832b03885a198382b891a3111957	0	0	0	0	50	0	0	101	71	0	63	0	0	72	112	100	75	77	80	68	0	0	37	0	0	91	0	0	68	154	0	47	90	75	127	53	104	46	66	54	93	85	101	87	121	108	74	0	0
b9c4c05d358683349d474411ab1a1bbc	107	205	68	101	0	0	0	42	70	0	0	0	112	0	141	62	0	0	92	44	28	0	0	0	0	97	69	0	0	56	111	0	0	0	0	0	0	58	0	110	98	0	120	0	90	68	0	41	82
425aa1b9966289d0d66512dc27e4d2da	0	0	0	0	182	85	234	88	0	0	248	0	0	91	315	235	243	63	75	0	0	0	0	0	0	0	52	62	0	0	0	0	0	0	0	78	0	0	0	0	0	253	0	97	0	0	110	85	0
7f1ca643a6a2f5b0d00db098d2205836	129	0	50	105	60	44	0	51	0	61	0	0	59	81	104	52	0	93	67	77	70	69	47	0	0	0	86	0	0	114	0	39	97	95	120	75	78	0	127	0	0	99	78	35	0	57	0	70	93
64af6f3639d10ae8d10d3faa5a89a380	0	0	0	0	0	0	0	175	119	107	77	117	0	81	239	356	67	128	83	0	0	0	0	0	0	0	0	0	0	0	0	64	0	0	0	0	79	107	0	0	0	121	0	102	100	0	157	95	0
55381cb3122d17634e0980369bd9d86d	0	0	0	0	63	61	0	0	0	0	0	0	0	0	143	108	174	264	119	0	0	124	0	0	0	41	0	63	0	0	0	0	60	0	0	0	111	93	0	0	0	99	124	65	99	0	284	113	158
0b6034d9bfcf2925b64f4c346c95b656	0	0	0	0	0	366	0	162	44	0	0	30	158	0	546	250	86	73	99	0	0	0	0	0	73	0	0	0	0	0	0	0	48	0	0	0	0	68	0	0	69	103	0	152	65	0	134	0	0
77ac633cb35cde41873bd97062cc0aed	0	0	0	0	47	85	276	138	116	102	106	142	77	74	58	0	0	0	0	0	0	79	0	53	32	0	0	84	79	112	0	65	47	50	0	0	73	0	0	0	0	72	68	119	136	95	0	97	0
88721e0a2d3c3fbae0c8ecf0c328708f	36	55	59	50	41	40	29	28	65	0	62	52	70	56	0	79	0	103	93	36	0	0	36	55	37	51	0	52	48	27	56	0	0	74	114	119	34	93	47	88	72	0	0	0	0	0	43	117	55
ccfceed9e4caa80821ba4f26209a16f6	85	0	82	0	128	62	0	137	151	88	173	122	82	81	0	0	0	0	0	85	0	0	0	0	101	58	115	70	0	0	65	48	0	0	0	44	113	0	0	0	89	110	0	132	93	0	76	0	0
adaf548f8f0844222a7b2f54fdb91ed8	257	429	326	0	89	0	0	41	0	0	0	0	0	0	104	0	0	85	69	0	0	180	0	0	0	0	63	0	83	0	0	57	95	0	0	97	0	69	104	135	69	0	0	43	63	40	0	0	0
92e8d5fa06341ae83628d3cc386280d4	107	0	0	0	138	0	91	108	0	102	132	193	0	0	95	99	0	0	0	0	0	0	0	0	0	0	0	155	0	0	0	154	0	0	0	0	68	50	144	0	111	178	80	73	97	0	157	95	0
7d279c443c2f8fa81ba1851c80a806ed	0	0	73	0	46	69	272	169	116	96	113	140	87	77	59	74	0	46	55	81	0	0	0	0	0	0	44	0	0	79	66	55	0	0	71	126	81	0	0	0	40	0	0	104	94	100	57	0	0
84e833c0a137c28a63745af4bf0506b3	0	0	126	0	83	73	79	111	124	122	94	100	65	33	127	68	164	71	0	0	0	0	0	0	0	0	0	90	0	0	78	90	61	0	51	0	0	0	58	0	0	57	0	69	120	75	125	66	0
157c743e78d8044a894e5993e27a3a37	48	57	96	0	50	27	0	0	73	88	97	0	90	65	68	0	0	94	51	30	48	43	39	46	0	42	76	0	0	0	0	0	0	91	103	127	42	66	49	94	71	0	0	0	40	29	46	96	0
b278c5c3936efadecdab1c3353bfa0bb	0	0	0	0	86	51	0	116	0	0	101	0	0	66	163	117	139	312	146	0	0	0	0	0	0	0	0	0	153	0	0	0	0	0	0	0	0	54	67	0	0	0	115	0	0	98	253	118	0
0751ec5eaad1e1d36ecd836b88636bd7	116	0	0	62	42	0	0	0	0	0	25	94	80	0	80	78	101	119	74	89	58	107	0	68	94	56	57	0	53	0	0	0	0	64	0	0	75	0	75	0	62	0	120	92	0	96	0	0	57
fde78fb9ef035f03d110f104660eb7ed	168	46	605	0	0	105	0	48	132	0	0	76	0	0	62	42	627	0	0	23	0	0	0	79	0	0	0	0	0	0	0	0	0	0	0	0	31	0	23	0	0	108	0	0	0	0	100	53	0
586ab4c02e07c947e18be2f9611b145e	62	311	0	142	0	0	0	0	0	58	0	35	97	64	25	0	0	0	0	0	42	97	134	76	79	56	25	0	0	0	37	0	31	33	0	0	34	76	0	65	64	0	0	24	23	48	0	0	102
af70822917695e17ed6ee12d56b5e4d4	0	103	0	0	87	0	0	0	0	0	0	0	203	101	70	270	0	0	72	0	81	116	65	0	137	0	90	162	0	68	142	0	0	161	0	0	110	64	0	79	63	50	49	0	0	0	0	0	0
fb0871684f85c6d3ebdd977cdbfa8edf	0	0	0	62	0	0	0	99	0	0	50	0	0	0	107	265	0	65	0	98	0	85	0	55	0	0	0	0	70	0	43	0	0	0	0	0	70	97	72	151	145	69	98	82	79	111	66	60	81
b4e3d8350a971d426135243abd8c22b1	0	0	0	0	65	89	0	185	29	0	87	301	76	75	189	497	0	264	210	0	0	0	0	0	0	0	0	0	0	0	0	0	0	0	0	0	0	116	0	0	0	0	61	121	0	0	0	0	0
7d5669c794c0ab47607304de397d7ce0	158	0	335	0	0	0	0	0	66	75	0	49	132	84	203	133	80	139	0	33	0	65	86	0	51	76	91	0	82	77	40	0	0	0	0	53	51	96	0	0	0	0	0	0	0	0	0	0	84
63669ec70cff2b2312e6d189ab850331	0	0	0	0	0	0	0	47	0	0	0	0	0	49	46	43	0	60	100	37	47	58	39	64	0	0	0	0	89	54	55	32	56	36	46	54	0	50	57	64	0	0	61	197	316	367	0	0	61
f53708a20d011ae9a5693639c93bcd43	39	0	34	0	0	0	69	70	401	210	137	251	0	0	49	52	99	38	60	0	0	0	0	0	0	0	0	0	0	63	75	123	0	0	0	60	0	0	0	0	0	91	0	127	130	62	104	0	0
b370336586bfd9410932ed3ca8503dfa	66	349	97	477	0	0	0	0	0	0	0	0	0	0	0	0	0	0	0	0	151	60	151	142	113	0	0	0	0	0	0	0	0	0	0	0	0	0	0	193	114	0	0	0	43	0	0	0	0
0eb1efd03cdd6da0dd39cc6384a162f7	0	0	0	0	146	127	193	168	117	115	43	92	0	0	118	423	95	0	0	0	0	0	0	0	0	0	0	0	0	0	102	187	0	0	0	0	0	0	0	0	0	66	127	77	42	0	0	0	0
0f6e6f13d9b7ea7b78906c22651e0902	0	0	0	76	0	67	35	106	0	30	42	46	0	0	41	43	0	0	0	0	31	0	46	0	88	0	0	70	0	0	85	0	0	73	63	80	94	163	125	74	166	60	71	103	95	106	72	42	91
6ca55b7455fdd47dd55535508ff0ee41	42	70	82	0	0	43	0	0	21	0	0	63	170	135	79	70	0	59	98	0	0	0	32	40	92	73	44	0	0	0	0	0	0	0	0	0	42	101	0	81	0	0	0	20	0	76	0	39	0
9aa163ae216618f7ac2e5d1a357df371	65	147	0	0	53	30	0	54	0	0	0	0	72	95	0	117	0	72	76	69	0	0	70	0	0	0	0	101	0	87	95	0	56	148	0	33	0	76	61	102	107	57	117	0	0	0	49	0	125
c76a7a278d598f8c38254e0039a68cb7	0	0	0	43	121	317	0	0	0	55	43	56	103	230	107	92	0	98	127	0	0	0	64	0	92	0	0	0	0	28	0	0	0	0	82	0	42	71	0	51	93	164	40	0	0	44	33	0	99
b825825718310112e2ba1e1f7e550417	1049	195	739	0	0	0	0	0	0	0	0	0	0	0	0	0	0	0	0	0	0	231	125	0	0	0	0	0	0	0	0	0	0	0	0	0	0	0	0	0	0	52	0	0	0	0	0	0	0
af3f3116987d0b74e850d5bbfe8dd53e	0	0	0	0	0	0	0	0	0	0	0	0	0	0	0	0	0	0	0	0	0	0	0	0	0	0	14	54	2238	0	0	0	0	0	0	0	0	0	0	51	27	0	49	0	0	0	0	0	0
287228f52e5b7a511bc6da197145e225	74	0	126	0	0	0	0	0	0	0	0	0	35	216	85	164	0	182	284	0	0	86	0	0	129	103	51	63	69	0	0	0	0	51	0	0	121	0	0	0	0	0	224	59	0	50	0	109	96
068c8bc8c1cb685536220dfe2280cf3c	27	0	0	0	29	0	127	64	363	170	109	228	0	44	62	55	148	0	74	0	0	0	0	42	0	0	0	0	40	0	0	127	78	0	0	38	0	0	0	0	0	117	0	62	135	0	93	80	0
b38516315bff7a9888631af9c2b93450	40	0	89	0	180	106	0	72	30	0	112	46	68	0	162	102	0	0	0	42	0	85	47	0	95	66	107	57	98	0	86	0	53	110	0	72	73	102	76	0	0	0	0	0	0	0	72	0	108
83aa8404d90b4957879444791044ab65	0	0	0	0	95	78	46	82	101	26	69	131	87	140	116	201	0	125	55	36	0	0	0	0	0	32	26	0	0	63	60	0	65	0	48	32	74	0	0	0	0	48	87	96	109	0	0	53	0
58e36751eead11f4f8a98a40f0094ef9	0	0	0	0	0	0	0	0	35	219	81	0	0	0	0	46	1764	6	15	0	0	0	0	0	0	0	0	0	0	0	0	0	0	0	0	0	0	0	0	0	0	23	0	0	0	0	101	57	0
05fc58c4053465397331abdd4b3bb0f4	74	0	0	0	86	0	77	107	109	133	209	76	0	0	0	78	132	127	0	0	0	0	0	0	0	0	0	0	100	0	0	0	70	108	0	0	86	217	73	73	105	80	0	0	0	0	37	54	51
6c8c4ffbdda90b562ef5805802b3ea72	39	0	53	0	53	33	65	181	71	113	142	0	67	0	94	193	148	40	82	37	0	0	33	11	0	37	0	0	0	43	0	61	28	0	0	0	34	49	0	0	0	90	50	115	79	55	80	49	14
756210cd30cc0d0284c5b67a7a2d574a	0	0	33	0	66	84	0	210	0	0	0	237	83	68	192	487	0	205	185	24	0	0	0	0	22	0	0	0	28	0	0	0	0	0	0	0	0	120	0	0	0	0	39	116	0	0	0	0	0
dbd1e56c395a206d6c67155bf60aa065	0	74	94	99	0	0	99	0	0	0	0	0	98	0	0	0	0	0	0	98	95	171	81	0	0	124	0	0	0	78	0	0	0	0	0	0	0	95	67	135	149	0	0	62	0	0	0	0	60
c4ffe3afee813b4cd7f78c23df527a1e	0	0	0	23	110	102	185	0	71	0	58	0	0	82	68	211	0	0	106	0	0	61	0	0	0	0	70	62	0	0	0	0	0	122	0	0	0	68	0	74	0	201	126	69	81	38	0	42	129
a4f468a30e7b1cee20136dedbea1cd95	0	0	0	0	99	62	146	0	84	76	86	178	0	66	143	102	58	51	40	69	0	0	0	0	0	0	0	0	118	0	0	96	0	0	122	0	0	0	0	0	0	133	0	180	68	108	58	0	73
c00695673aa6ddc1cc8c9440963b5a5a	53	0	114	0	89	72	75	110	0	0	0	95	0	0	141	85	192	77	89	58	0	49	0	58	0	0	68	0	49	0	0	0	0	0	0	89	63	78	0	0	0	89	80	81	0	73	123	96	76
19c0e1ebc3e5f14e2c5cb7c15ca37bca	106	0	0	0	56	61	61	120	120	72	82	249	0	0	94	178	65	117	58	98	0	0	77	0	0	0	110	0	49	0	65	106	0	0	0	0	0	58	0	0	0	96	0	93	81	0	48	0	0
da7df506ae38a94f858d119c87a42622	84	93	123	49	0	0	74	0	0	0	0	34	0	0	0	0	0	102	0	94	58	70	38	69	0	0	0	0	0	0	69	0	80	113	87	65	109	73	77	115	72	0	0	0	75	132	0	0	0
b5d1d8e0a5ec4d4f5ed6a26b98faacf0	0	0	0	0	100	99	72	72	0	0	45	99	59	174	104	257	31	92	68	0	0	0	0	0	0	0	0	0	0	0	0	65	0	115	0	0	0	0	0	54	16	64	83	149	0	70	0	0	110
1e621e7cd392350138cf4552ecda19d9	0	103	146	70	66	62	80	76	56	95	53	67	80	0	0	0	90	82	0	0	54	0	0	0	44	0	53	0	32	38	0	0	0	43	0	82	0	0	78	84	64	0	70	60	53	117	0	60	0
6ae2d76741ff54e9309781a6a82b0f1e	0	0	52	0	27	11	0	75	23	0	0	328	62	0	218	221	59	62	101	0	0	0	54	36	0	0	43	0	74	0	27	0	0	0	0	51	0	32	0	0	39	47	61	51	0	0	81	55	49
8f1c38cf2deca91401c80876a3967813	44	0	59	0	47	0	0	73	0	0	0	149	0	46	0	117	29	66	0	68	0	83	82	60	0	0	46	0	46	0	73	75	80	0	98	91	0	40	0	0	0	70	51	160	146	150	80	63	0
e281ea74350546786b8f52f78db10eac	43	0	67	0	0	0	0	0	32	89	0	43	50	77	0	0	61	35	60	0	57	53	0	43	0	34	0	0	0	47	0	48	0	0	0	0	0	55	63	59	61	37	60	0	47	68	38	0	39
edb3bba4b9f572f8c9afbb1e507c0e9e	0	0	42	0	82	132	78	126	0	71	52	228	86	59	335	271	0	68	60	0	0	0	0	30	0	0	0	120	0	0	73	0	0	0	0	0	0	83	0	0	0	90	0	78	78	0	0	42	0
2aa664195c42cd243599b267248fdd8b	126	0	487	0	0	111	58	0	89	0	46	0	0	0	68	0	703	0	0	24	0	62	0	0	0	0	0	45	0	0	0	0	0	0	0	0	0	0	0	0	0	117	0	0	0	0	114	59	0
d81f19c753ebd7bd4f9ceeb07868a278	0	0	0	0	118	97	0	65	46	100	0	40	0	49	167	138	0	0	61	53	0	74	60	85	0	0	140	86	0	0	76	82	43	0	0	59	56	0	0	0	0	15	125	50	189	0	60	45	0
ae1af450b293914cbd2d576df2dd61af	30	53	0	49	0	75	73	0	47	82	0	0	84	0	88	100	60	104	119	71	0	0	0	55	100	0	0	39	59	0	127	0	0	114	0	134	0	0	0	120	108	95	0	0	98	0	59	0	77
d6bc12833b1d3ca59821d1b4554427b6	0	0	0	0	0	0	0	0	0	0	0	0	148	0	0	0	0	170	130	185	0	123	0	0	0	0	0	0	75	0	109	0	0	0	85	81	0	105	240	0	157	0	0	0	115	97	0	0	191
eb6fb7b6b810bcbd849e67b70eb4ea77	0	0	0	0	82	58	0	115	55	0	187	136	56	63	91	98	67	98	138	0	0	0	0	0	99	0	0	68	0	102	0	106	93	0	0	0	0	0	0	0	0	117	0	212	167	57	0	0	0
d9927c9543d073fb1208353a8a43e21e	0	0	0	0	49	0	0	0	0	0	0	0	185	119	72	61	59	54	0	0	127	90	0	0	0	78	0	0	80	0	0	0	0	71	48	0	0	133	0	0	75	34	34	0	0	60	0	0	0
3049ec2de5ba6d2d6cbd50431e3e82c3	0	0	0	0	0	122	0	97	50	0	114	0	0	0	119	0	0	0	122	46	0	46	49	0	0	58	0	28	111	186	147	69	57	41	62	50	131	62	0	0	0	0	0	0	0	233	41	0	0
a8ccd6a39a672d04e805c0c4a661da4c	0	0	0	0	106	330	0	167	31	0	150	175	0	36	241	117	0	84	0	0	0	0	0	0	56	0	105	0	45	0	0	0	0	0	0	0	0	0	0	0	0	152	79	153	92	0	0	61	0
b0ce7256d6311b92b2fca4594c001d94	95	61	0	71	105	0	85	0	134	0	130	109	0	0	102	0	0	59	0	0	0	50	0	84	0	0	55	90	0	0	0	130	0	0	0	73	91	0	0	134	0	0	0	0	0	0	89	124	86
61ef0cc9c9bc7b993cc54b73d2e55c95	86	0	181	0	0	0	0	0	0	0	0	49	0	0	89	0	33	0	0	140	0	137	106	120	0	47	185	80	125	0	64	0	0	0	71	0	0	0	173	0	0	0	0	0	0	124	0	92	173
cbb463f1ff48371400dd67270981afd1	85	0	97	46	44	63	13	39	0	52	0	31	126	44	73	0	0	103	46	59	0	75	41	0	70	69	0	0	0	0	60	29	72	50	0	0	0	29	0	83	159	0	0	0	0	64	0	34	53
3a8036fdd4cf78a7fe8c37c2de33fa08	0	0	0	0	79	122	95	125	70	133	185	128	0	0	81	108	66	87	0	0	0	0	0	0	0	0	76	0	0	0	0	79	0	0	0	95	83	0	0	0	0	73	0	185	137	63	0	87	0
5e3a83f6ab24715d5405306567629377	104	534	78	585	0	0	0	0	0	0	0	0	28	15	0	38	0	24	0	21	140	64	88	35	93	96	0	0	0	0	0	0	0	0	0	0	0	0	0	174	0	0	0	0	0	0	0	0	0
47bcb541a2f1b6a9824f7227cfe3bc41	113	183	43	51	0	0	0	0	0	0	0	0	93	41	0	0	0	0	45	101	72	81	86	76	97	0	0	49	0	0	0	0	0	68	47	0	33	51	67	158	146	0	0	0	0	30	0	0	59
2d745474637009a0d8fa067cf7a39054	53	78	45	108	0	0	0	0	51	0	0	0	0	0	0	0	0	0	63	0	0	0	177	0	64	59	0	0	0	0	140	82	47	63	97	0	0	0	0	80	0	59	0	79	114	59	0	82	93
091e4629df5f51f2762d6ee666c4c22c	14	0	0	0	30	63	22	27	54	0	0	80	0	27	126	0	0	0	0	0	0	83	64	42	82	0	84	117	39	103	0	0	66	0	0	64	162	0	51	101	100	91	52	20	0	59	49	0	131
2378a90b2ffcde780373762025f89975	0	0	44	0	70	125	63	175	99	0	0	241	0	0	318	312	88	101	53	0	0	108	0	0	0	0	93	0	0	0	0	0	0	0	0	0	0	0	0	0	0	0	88	68	0	0	75	0	0
a6a081144fbf14483f97ffb3a64041fa	93	70	305	0	0	0	0	0	93	0	0	83	0	0	90	0	34	0	0	123	0	141	84	0	0	0	152	0	82	0	0	0	0	32	0	0	92	0	0	145	78	0	0	0	0	156	0	66	0
0fc8f0d861d2c3ff5112707a3d69f1ec	108	0	201	0	177	140	74	125	178	80	157	248	0	0	105	60	0	0	118	0	0	0	0	0	0	0	0	0	0	0	0	0	0	0	0	48	77	0	0	0	0	119	59	0	0	0	126	0	0
3661d62ef19c9df52d6e64e153f379f9	130	0	0	0	0	108	0	64	82	127	50	0	81	147	98	0	0	0	0	0	78	0	0	0	0	120	0	0	0	0	0	73	0	0	91	0	0	121	89	0	0	0	111	0	130	138	0	0	74
31e3c83826b307de15316817ab648ea1	0	77	0	167	0	0	113	117	0	0	0	50	0	0	0	110	54	0	0	50	0	72	0	45	0	0	61	81	113	101	0	0	0	0	0	98	0	0	0	75	77	0	0	99	102	52	0	0	0
3cb61f41695c1d89a56549b09f75c20d	73	44	28	34	56	0	123	80	79	0	0	97	97	70	140	0	0	87	0	0	54	81	0	37	83	27	67	52	0	81	0	0	24	0	0	63	0	0	63	106	90	0	51	0	0	96	118	50	0
75205601bc445ee53c928987f21b910d	0	0	0	0	89	209	142	120	202	200	158	77	73	62	215	172	191	0	33	0	0	0	0	0	0	0	0	0	0	0	0	46	0	0	0	0	0	0	0	0	0	179	0	0	0	0	0	0	0
1cc87ea1748fa50a51efd3c4209f80ba	0	0	0	0	100	74	68	238	98	0	161	110	73	46	121	144	173	57	86	0	0	37	0	0	55	0	0	52	34	0	32	0	0	0	13	0	39	0	0	0	17	73	54	88	59	0	0	0	0
187c1195615b67480f81f1ab6b7a5b50	0	74	0	54	35	52	28	29	0	0	40	0	0	0	57	48	0	0	0	59	100	0	85	0	0	0	46	51	29	0	49	0	57	61	87	61	50	0	61	0	0	0	0	69	53	0	0	42	0
bb891eaf5305ac5271f5ba950bec24a9	0	0	0	0	68	95	0	50	67	90	0	60	0	0	151	91	37	70	46	0	0	75	46	0	31	0	170	74	50	50	63	60	0	0	39	41	0	33	0	38	0	72	0	99	70	165	34	45	53
74950c87944b02aa597b43639dce918e	0	0	120	0	87	76	189	42	0	0	0	0	99	0	0	0	0	108	0	0	102	0	85	0	92	0	136	113	0	0	0	0	0	91	0	0	131	0	0	139	46	65	89	30	0	0	0	0	52
c91ba041b0adf359b4f177f95d4868bb	0	0	0	0	106	296	0	0	0	41	0	0	49	233	111	77	0	86	139	151	0	0	0	0	86	54	0	0	0	0	0	0	0	60	0	0	0	90	30	0	0	199	0	0	0	48	36	0	99
8c38ae51efcbd295e7685b231da63b3c	58	0	0	0	0	0	82	135	122	101	165	0	0	0	158	126	96	0	0	0	0	0	95	0	0	0	0	0	69	205	0	0	0	108	0	0	0	0	0	0	0	157	147	0	0	166	0	0	90
ebc25440f94565f15f02c1bcc4cf382f	0	37	0	0	107	94	0	65	0	0	0	77	59	109	70	215	109	138	113	27	0	0	46	0	107	0	0	0	48	0	53	0	0	0	0	0	83	0	95	66	68	130	141	0	78	0	0	0	0
14c9acbfe32e98c553742726cc87be85	63	124	0	77	76	0	0	0	31	95	0	47	43	0	0	80	0	0	0	0	47	0	0	0	111	0	0	0	0	61	0	38	57	93	94	73	0	0	99	65	100	0	71	61	0	76	0	0	84
b55dec2d60dd0efa02588d2d44ada66f	66	71	55	33	0	0	0	47	0	0	0	57	0	55	0	82	39	0	85	52	33	55	123	0	98	0	50	44	0	46	50	0	0	0	85	0	0	126	66	0	64	41	0	0	0	0	41	48	0
f56776d878c98ae31a6fd58d64c56c7b	0	0	0	0	0	0	0	61	0	0	0	0	0	0	40	47	0	77	113	63	0	0	29	0	0	0	0	0	0	65	64	32	55	42	48	60	0	42	0	47	0	0	59	184	281	343	55	0	0
c5b9fd0b119962cc1c58925ad1d1cd37	0	0	0	0	0	0	0	47	44	155	52	278	0	0	77	0	107	0	59	0	37	0	0	58	0	184	0	0	111	81	0	106	0	0	111	0	0	50	0	0	111	0	100	85	0	115	0	0	0
48b45df1d52d5072fc4b8a1f3ad90285	97	81	171	0	0	0	0	0	0	0	0	0	0	0	113	103	47	280	125	40	0	40	0	0	66	0	44	0	0	0	0	0	0	0	0	0	144	0	95	103	114	0	95	61	0	0	50	0	177
0ce5a32d5858ac5459556581ddbd77a7	75	201	47	233	0	0	0	0	0	0	0	0	120	0	0	0	0	0	0	0	107	0	0	0	0	75	0	0	0	0	0	63	0	56	89	0	0	56	0	76	58	0	0	0	0	41	0	0	0
1efb7c3d3c3e305b9a52c5dcb7f5cc63	0	0	0	0	159	0	0	69	0	0	0	187	0	0	107	88	0	29	0	0	0	119	0	102	0	0	0	0	0	0	0	0	0	0	124	133	160	0	90	118	0	71	62	153	0	0	0	0	0
9584be4d174a504671109f153a1d7a38	115	0	49	0	89	0	0	77	158	0	422	208	45	0	75	134	185	133	115	0	0	0	0	0	0	0	0	0	0	0	0	0	0	0	0	0	82	0	0	0	0	64	0	0	0	0	36	56	0
6276607bc52495c4fd1cf0a4e0763c0c	98	426	114	250	0	0	0	0	0	0	0	0	0	0	0	0	0	0	0	0	26	57	53	0	0	0	0	0	0	36	37	0	0	54	73	0	0	0	47	114	162	0	105	0	32	0	0	0	105
ab6aa497dbf86c575d6f8306f8c3b07d	172	30	75	0	0	38	0	86	74	53	82	0	80	55	130	65	0	0	0	73	0	0	0	49	56	41	0	0	0	0	61	73	0	0	112	27	87	94	62	0	0	82	120	34	0	0	0	100	0
3ecde1c75a60599989db0f0001530910	82	0	97	0	0	0	0	63	71	0	0	99	0	63	62	134	69	0	0	0	0	0	0	56	55	57	100	76	0	0	0	0	0	0	0	0	96	73	123	0	0	128	50	0	100	98	78	89	0
dbf3bb3aa346e0f1405cfc0c69d06c6e	0	0	0	0	117	66	0	76	0	0	75	45	53	76	0	89	64	0	87	45	85	118	56	0	103	0	0	0	0	84	0	46	0	0	90	0	98	94	56	0	0	121	0	77	0	64	55	0	0
a37c13b26aa50500c4bd4dd26db3923f	84	0	193	0	91	66	87	101	71	128	65	72	0	30	183	0	205	0	41	0	0	0	60	24	0	0	75	0	0	0	0	0	18	0	0	0	0	0	0	0	0	50	0	56	35	0	148	64	38
90f72e3dc698ba58d681675d1f139584	96	620	104	662	0	0	0	0	0	0	0	0	0	0	0	0	0	0	0	0	140	0	0	0	0	0	0	0	0	0	0	0	0	0	0	0	41	0	0	181	88	0	0	0	0	0	0	0	0
3160949ad1c442cdae738a5396ef056b	0	0	25	0	31	56	0	0	0	0	47	55	0	0	108	38	0	32	41	56	22	105	64	0	84	73	69	0	45	0	53	13	64	44	49	57	122	37	59	0	92	0	0	0	31	82	44	38	127
5d7657b037da79805763dc8dc9f80447	0	141	0	136	67	0	0	0	0	0	0	0	126	112	0	0	0	0	79	0	79	0	24	0	0	0	0	40	0	0	0	0	0	54	0	0	0	110	0	90	112	0	0	0	0	0	0	0	0
a728c9aa3421aed920be6c8592d3382f	587	72	1260	0	0	0	0	0	0	0	0	0	0	0	0	0	0	0	0	0	0	77	0	0	33	0	0	44	0	0	0	0	0	0	0	0	0	0	5	0	0	0	0	0	0	0	0	0	0
86e99f39d464f0fad52e56cf4288f4e5	167	119	171	65	0	36	0	0	87	110	0	81	0	45	114	0	26	57	0	83	52	79	0	0	0	37	35	19	42	53	46	0	103	0	0	0	0	0	0	94	80	45	0	50	34	90	0	0	53
f0b4726e1d2ed384e5eac6f05b81b862	57	0	0	59	0	0	0	0	0	42	0	0	0	0	26	0	0	63	0	47	106	0	0	57	51	106	0	0	47	135	109	0	0	68	0	97	0	0	0	0	118	0	43	83	89	133	29	0	51
6362df802f3bc8945df8cc4442b487ec	135	230	52	83	21	0	0	0	0	40	0	0	83	0	0	0	0	70	0	0	91	94	47	0	0	44	25	0	0	0	17	0	25	58	55	0	0	43	0	155	151	0	56	0	0	0	9	32	51
58985d189c18c58e165be6b620786b6b	0	0	49	0	67	0	0	30	0	0	0	0	0	53	52	58	0	22	35	77	0	56	29	17	46	0	59	45	0	17	23	28	0	107	34	98	35	57	93	83	38	128	220	71	80	57	42	62	71
4fc2a8b577953f0bc5a71592c78bce60	0	0	0	0	98	209	129	82	156	178	133	103	0	0	188	175	219	0	0	0	0	72	0	0	0	0	0	0	0	0	0	37	0	0	0	0	0	0	0	0	0	149	0	97	35	0	0	0	0
af7af93d9a5e0133967b48537190b1b6	0	0	0	0	0	0	89	0	54	0	0	0	0	0	126	0	147	0	30	60	0	64	56	33	0	105	0	59	88	131	118	67	49	0	0	0	0	38	0	0	0	100	0	0	0	260	69	0	26
09d217dd7b1e1b6dd901a4a05fa97411	84	153	0	406	0	0	106	110	0	68	0	35	149	0	0	0	0	0	0	0	0	0	89	0	0	0	0	84	0	0	0	0	0	0	0	0	135	0	0	99	0	53	79	0	0	64	0	0	134
4ea08f92ae3af7ffe5c887e2f84d36e8	0	44	0	0	123	250	205	121	126	0	133	91	63	86	57	0	0	0	0	0	0	0	0	0	45	0	0	0	0	0	0	0	0	0	0	0	0	0	0	0	67	144	54	0	0	0	67	0	0
149df710485f508b4723e8a93c3d4aaf	0	26	0	0	0	45	0	66	70	0	95	95	0	0	75	0	26	50	82	72	28	29	0	0	0	0	58	0	62	131	140	0	99	83	0	0	0	56	59	0	0	0	100	166	127	104	83	26	0
35e72eaa6e4fd89045e81cd50ac01a28	78	0	190	0	0	56	0	95	0	31	0	0	48	0	0	215	0	151	63	77	0	62	82	0	0	0	0	0	0	0	0	0	0	51	0	66	107	0	124	0	0	0	98	0	0	97	0	0	88
3bccfff2bde008deff9b32ab8fe57d90	0	0	0	0	0	40	102	807	141	42	113	196	0	0	75	326	41	0	0	0	0	0	0	0	0	0	0	0	0	0	0	0	0	0	0	0	0	0	0	0	0	84	0	0	0	0	47	31	0
dba9472a0d1c8630da4a5dbffc2bb814	89	0	0	0	62	0	0	0	0	0	44	44	0	73	86	106	0	0	73	59	0	108	101	39	0	60	0	39	0	0	46	33	44	0	52	0	72	67	0	0	58	112	0	66	52	0	90	0	94
7d30382ea58b3e52c150c7703ec5a134	0	0	0	86	0	0	0	191	52	0	0	0	83	61	78	386	57	0	106	0	0	0	0	0	0	129	0	0	0	0	0	0	0	0	0	0	0	83	0	107	0	78	203	92	0	0	120	50	0
6c82acf610e8099be89855bf68ff8929	0	0	0	0	103	0	47	48	0	123	129	395	0	0	83	0	161	0	47	0	0	0	0	0	0	36	56	0	51	0	0	0	0	0	0	0	0	111	0	0	43	0	62	71	0	40	98	41	0
4f417b324711a2ca0ddf320506288219	38	0	50	5	0	0	0	47	65	0	62	79	64	0	136	64	29	90	54	52	0	0	0	34	0	13	138	66	67	0	63	52	38	0	0	53	71	0	38	0	39	93	44	109	54	160	0	0	0
aef15ffcb7ee4f4e4164a1d733283082	0	17	167	0	74	0	96	60	72	118	60	0	57	0	137	81	225	54	0	64	0	31	0	0	19	0	0	45	37	0	41	45	0	0	0	24	0	24	0	0	0	59	32	59	0	40	179	65	0
e2ff4df778366d67e700373e5a3a3e08	0	0	73	0	70	73	0	79	125	0	105	320	55	36	139	164	87	0	51	0	0	0	0	0	0	0	0	62	0	0	0	0	0	0	0	0	59	0	0	0	0	103	28	79	0	0	36	43	0
3f94025db896ed4995a1c479a24e6595	0	0	0	0	110	331	37	213	47	42	164	200	0	0	217	100	56	105	0	0	0	0	34	0	0	0	87	0	0	0	0	0	0	0	0	0	0	0	0	0	0	132	53	0	0	0	47	50	0
938576033376529f24943fbd3a598a3d	0	0	0	0	0	81	0	0	0	100	64	0	0	0	0	133	58	0	109	69	0	0	59	0	0	0	0	0	71	0	74	82	0	51	48	0	60	73	0	0	0	64	0	97	99	100	0	0	83
ea87bf61987fdf5cb3bb170dd0a8f925	70	164	0	168	0	0	0	0	0	90	0	0	112	87	0	0	0	55	0	51	82	0	40	0	0	0	0	0	0	0	0	0	27	54	0	0	0	0	79	84	59	0	0	0	0	38	0	0	0
2222b9eb75af82c950e0767d213cba78	0	0	0	0	220	105	118	0	94	139	61	0	0	0	94	225	84	0	0	0	0	0	0	0	0	85	66	101	105	0	0	48	0	30	0	0	46	49	0	0	0	263	84	0	0	0	0	0	0
ef81fdf81bceb7047762a8f9be35057a	0	0	0	0	82	132	158	53	0	0	0	324	0	48	62	97	0	0	56	0	0	0	0	0	0	69	83	0	47	0	0	0	0	47	63	51	0	160	0	40	0	50	0	124	0	49	0	77	0
f8da9ebdeb433c7d8cab600ca73af455	96	0	42	0	0	0	0	26	49	0	42	57	0	0	249	0	455	59	44	0	0	0	0	0	53	0	111	57	0	0	0	0	0	0	0	0	0	33	0	0	0	40	0	0	0	0	201	103	0
ba4778f5167ddfeb022de7a21c6e3b04	86	0	0	77	72	43	0	0	0	0	0	26	0	0	56	30	0	54	68	53	79	0	0	0	80	0	38	0	0	0	0	0	0	62	56	0	48	89	42	98	57	66	37	41	49	66	0	23	89
806c31801ff695458c3f04e1ff12804e	810	155	521	0	0	0	0	0	0	0	0	0	0	0	0	0	0	0	0	0	0	272	103	0	0	0	0	0	0	0	0	0	0	0	0	0	0	0	35	0	0	56	0	0	0	0	0	0	0
9d26daef36e271872c99719d346d027e	0	276	0	190	28	0	0	0	0	87	0	18	0	0	0	0	0	59	80	0	0	0	0	0	0	44	82	0	0	90	146	54	0	55	0	0	72	0	81	0	111	38	129	60	80	0	0	0	0
e1f73b3805b25068686920a1a05c574a	53	127	120	88	0	0	0	0	0	0	36	0	62	86	57	0	0	49	66	0	132	59	0	98	171	0	0	0	146	0	0	0	73	129	59	0	0	0	0	82	117	0	0	0	0	0	0	0	0
0fc50c3568d21cd46039c77b46f1a96c	197	0	85	25	112	0	0	0	43	86	0	0	85	0	136	0	64	66	41	0	0	61	0	0	0	40	83	95	77	0	0	0	71	0	0	0	97	0	0	29	0	0	0	0	140	0	90	103	66
f1e343730ef7a05ae009f66edcfe8211	76	541	59	285	0	0	0	0	0	0	0	0	0	0	0	0	0	0	0	0	0	0	0	0	0	0	0	0	0	0	0	0	0	0	0	0	0	0	0	0	0	0	0	0	0	0	0	0	0
a3149527af64dbd0f8145782ec615a87	132	509	185	227	0	0	0	0	0	0	0	0	0	23	0	0	0	64	26	24	0	0	0	18	0	0	0	0	0	0	42	0	39	0	0	0	44	0	0	95	148	0	0	0	0	57	0	0	95
95a91cbbed7aa7eb1628616204064159	38	0	121	0	0	0	0	121	0	0	0	0	0	76	117	0	0	0	102	69	0	57	52	0	0	74	63	0	0	0	0	111	0	103	0	69	96	0	35	38	0	111	116	68	62	0	0	63	0
8f8bc7fd7d72f9ee4a04b96017a507a1	40	129	36	49	55	28	51	0	79	0	30	0	0	0	37	0	0	49	83	0	34	26	0	0	28	73	0	34	79	15	0	25	0	45	0	24	47	86	0	77	93	83	0	27	24	0	41	0	0
2d1bb37e3f167a032cd3e93224e10bda	0	0	0	83	55	44	0	78	0	0	0	0	0	0	105	96	0	0	63	0	0	0	0	49	79	0	72	84	0	0	115	47	0	60	0	40	0	119	0	0	0	103	97	115	126	118	0	95	61
9c5d8cfe57f290d65cf8e201f79ef06c	166	59	0	78	0	0	0	0	0	0	0	0	0	0	0	0	0	0	0	0	87	0	82	73	159	0	0	58	0	0	0	0	0	127	88	0	0	0	0	132	0	0	0	0	0	84	0	35	72
a72f463485e0a0570d34cd04cd3ab7f3	86	128	0	201	70	0	0	0	0	0	0	0	111	119	0	0	0	0	77	0	0	0	0	0	0	0	0	32	0	0	0	0	0	0	0	0	28	108	0	104	95	0	0	0	0	0	0	0	42
2ba95501ef068facec28a6e1a9ec2dde	0	0	0	0	61	65	70	71	46	90	51	165	85	0	0	67	43	0	69	0	0	0	0	0	0	0	0	119	0	185	0	69	84	86	98	95	0	0	0	0	0	0	0	0	95	93	50	0	0
e273860f4b392900c40a0269d2a8e838	108	105	34	33	80	0	0	29	0	0	0	96	63	47	73	102	21	51	0	0	0	0	46	0	0	41	55	0	43	0	0	0	0	0	49	61	0	0	76	64	0	67	0	0	0	0	0	52	30
43676d424093ab991390ba8921186aba	0	0	119	69	0	0	0	69	51	64	70	105	94	65	68	0	0	0	55	0	89	0	0	0	32	49	0	0	0	74	0	48	0	46	0	50	70	0	0	63	97	82	72	46	0	0	52	41	63
bb3fc646acc3cfd4f23633304edbf5cf	0	0	108	53	74	51	55	94	0	0	0	67	79	53	63	79	0	0	0	64	0	0	38	0	0	0	0	0	0	0	51	0	0	41	65	0	0	102	86	70	104	95	99	41	62	50	46	52	78
17ea37a38ff9044926a4e5be1137c618	0	126	51	101	63	0	60	0	0	0	0	0	0	54	0	62	0	0	0	0	87	0	94	0	75	0	0	0	0	0	0	0	0	43	68	46	74	109	47	207	154	0	43	70	76	0	57	0	0
3b12253d5846eaedfcbba8c20d64f111	0	0	152	0	0	0	0	0	0	22	0	0	67	70	0	59	0	0	0	0	0	83	98	78	0	0	65	45	73	0	66	0	75	0	83	0	56	0	0	150	109	0	50	0	0	60	27	0	80
4639b7445ca7c20329f2eb96557e1343	0	0	0	0	0	0	0	35	0	0	0	0	77	54	0	85	0	60	83	69	0	80	125	90	83	45	68	0	0	0	33	0	0	67	62	37	65	0	64	0	0	0	118	0	38	42	0	0	0
37db5f580fcc0421449a8c0f703f47c3	0	0	0	0	101	28	56	0	0	78	153	67	0	55	197	178	0	26	0	0	0	0	12	25	0	0	57	57	27	71	54	27	0	0	90	50	58	0	0	0	38	84	84	52	0	76	65	0	0
093a719392cfd4aa3011bc4a35e95f7e	0	0	79	0	46	0	0	0	18	0	35	38	130	49	0	27	0	80	58	0	63	0	39	66	56	0	73	82	42	39	0	0	0	0	47	39	69	77	94	81	0	42	85	37	63	63	0	0	71
297072009bb7d36536a928cb92524d3b	544	61	1023	0	0	0	0	0	0	0	0	0	0	0	0	0	0	0	0	0	0	97	23	0	0	0	56	56	0	0	0	0	0	0	0	0	0	0	0	37	0	0	0	0	0	0	0	0	0
23f83d19f1daa3a7c31cf18547f26c0f	0	0	0	0	0	65	136	391	139	59	55	295	50	0	67	398	0	26	0	0	0	0	0	0	0	0	0	0	0	0	0	28	0	0	0	0	0	0	0	0	0	38	0	0	0	0	150	0	0
3233a0f5a87dbd14e0efb2a230f9458b	0	0	0	66	0	0	0	0	0	51	0	0	75	68	0	116	0	0	0	0	129	65	84	99	103	80	0	92	0	0	0	69	0	78	90	0	100	93	0	90	0	0	0	0	0	57	0	43	60
3a2f273e88d3370b312e7cb9e9312f6f	0	0	0	0	82	130	155	40	0	0	0	268	0	0	52	88	0	0	51	0	0	0	0	66	0	66	55	0	0	77	0	0	0	50	0	43	0	211	0	0	58	0	62	150	0	72	0	0	0
d674635b33093fcdf5aa148da99b2a76	74	73	101	79	55	45	0	97	125	159	0	0	0	0	0	0	34	0	0	0	104	102	0	0	0	0	0	0	0	0	0	0	25	0	0	0	0	66	113	125	152	0	0	0	0	0	70	0	0
5ba6d7b1efce20c30e753d0254d97a1c	0	0	43	0	0	0	0	0	0	0	0	0	0	0	0	0	0	72	62	62	0	35	0	44	0	0	0	0	62	0	72	39	69	125	57	0	0	80	0	100	88	0	0	67	219	126	0	0	51
37b306c61ef8dabf5250fac6e8b95343	79	56	88	46	48	0	31	0	0	0	23	0	0	0	41	84	0	0	0	63	0	0	0	100	0	64	0	76	0	0	88	65	0	0	104	0	73	0	97	78	97	0	78	55	52	0	48	76	62
1b0fe5b1406450716e8fe7fdff754a6d	0	0	0	0	48	0	0	51	96	0	140	102	26	58	161	773	217	44	92	0	0	0	0	0	0	0	0	0	0	0	0	0	0	0	0	0	0	0	0	0	0	72	0	0	0	0	0	0	0
e13766e71a20cf29a422c996a789ae53	86	0	53	0	0	0	0	0	0	0	40	74	32	0	225	16	425	0	0	0	0	0	0	0	0	0	0	59	0	0	35	0	0	0	0	0	0	0	0	0	0	43	0	0	0	0	236	97	0
bb3629e12f8826c7e63a159c6c3f06a0	0	0	0	0	0	0	0	0	0	0	50	0	0	0	0	0	0	0	0	0	47	32	0	0	0	0	0	0	1591	0	0	0	0	0	0	0	0	94	0	40	0	0	0	0	0	0	0	16	0
04d74861bd8e21b65ed8871d37132eae	0	0	0	0	0	0	25	74	33	0	0	58	0	0	89	0	106	155	0	0	13	0	0	0	0	47	52	0	76	79	94	0	52	62	106	48	0	0	0	0	35	0	0	0	57	110	142	46	0
98cc6938b8c7f41f3c37592074abbbc8	0	0	0	0	46	72	99	691	140	0	105	196	0	0	69	340	0	0	0	0	0	0	0	0	0	0	0	0	0	0	0	0	0	0	0	0	0	0	0	0	0	98	0	0	0	0	0	0	0
ac319349be9baa1f62662947b6e13b99	148	136	319	64	0	27	0	0	0	0	0	0	0	0	0	0	147	0	0	151	0	112	86	34	48	0	62	49	0	0	0	0	0	0	0	0	0	0	0	41	109	0	0	0	0	0	0	0	0
d484d95b2d58f1f1456c924a4e19741b	0	0	39	0	74	54	0	0	0	56	40	0	61	53	115	0	0	96	83	89	36	0	0	0	0	75	84	0	73	0	0	0	0	82	0	101	0	54	0	50	67	0	113	0	0	53	34	72	75
ec7a858b6811693ed218b2d9a4abc854	0	0	0	68	0	0	0	222	0	0	0	0	52	59	104	371	62	0	123	0	0	0	0	0	0	0	0	0	0	0	0	0	0	94	0	0	0	68	0	101	0	60	141	79	0	0	0	47	0
6da4b9b944fa34d03954f6eb7d63abeb	0	0	91	0	0	0	0	0	0	0	0	0	0	49	248	132	164	124	161	26	0	0	0	0	70	0	25	82	0	0	26	129	0	0	91	0	0	142	0	0	0	0	55	101	43	46	0	0	0
c1e473ea09932ce3b774a213a3d5337f	540	95	330	0	0	0	0	0	0	0	0	0	0	0	0	0	0	103	0	65	0	83	147	81	0	0	0	0	0	0	48	0	0	0	0	0	0	0	0	0	0	0	33	0	0	40	0	0	0
cb8a30e39d1891435256713586ba0ed2	0	0	89	0	0	0	0	0	0	0	0	0	90	60	116	0	139	64	0	56	0	38	0	0	0	70	60	0	0	0	69	69	89	0	0	82	0	125	37	0	85	0	98	0	82	94	0	66	0
784a38477cbeed82aa15e350c21e9f67	54	282	0	399	0	0	0	0	0	0	0	0	0	0	0	0	0	0	0	80	152	61	150	0	0	0	0	0	0	0	0	0	0	0	0	0	0	0	0	0	115	0	0	0	0	0	0	0	0
03241a8b81795d1bfd16fd797ad6bcf5	102	240	77	95	0	0	0	55	0	38	101	0	83	0	134	0	0	0	0	0	0	0	0	0	95	0	45	0	71	86	0	0	0	0	0	0	0	0	0	85	58	0	0	0	27	0	0	0	75
67b8cf5affeaaee1bacee15546912055	94	0	109	0	0	0	0	86	82	0	113	132	0	0	61	148	0	0	0	42	0	89	64	0	0	0	0	0	70	52	62	79	0	0	44	0	0	0	0	0	0	121	0	0	0	0	99	96	0
87da9abc7341d6471c78b2bf531e8d6a	51	0	0	0	58	73	92	76	65	70	84	171	49	51	53	80	90	41	0	49	0	0	0	15	43	0	24	0	0	0	0	39	0	0	0	0	0	0	0	0	0	45	28	78	64	57	39	44	24
9b5c57ffa2b089111493e3f8e72e7f31	0	36	62	0	16	0	0	0	0	0	0	0	70	70	0	0	0	0	41	0	0	46	106	0	0	0	0	14	0	0	0	0	77	64	163	0	74	93	81	226	0	0	0	0	90	117	0	27	0
68f9d8633d9f5ca6b9674c3e1de833cb	74	38	0	0	80	74	47	47	0	0	0	0	0	48	78	0	0	0	0	83	43	132	116	48	75	0	0	28	19	0	38	0	0	98	101	30	0	0	0	88	0	24	52	0	0	71	32	33	84
ec7337d5d426efedc7c10906391cb0af	0	0	0	67	0	0	0	0	0	0	0	0	68	40	0	0	0	0	85	99	69	67	105	0	105	48	34	0	72	49	58	0	0	85	0	43	52	53	117	0	81	0	68	0	82	48	0	33	73
efa51e200831c40680dc4e369ce3d74d	218	345	98	213	0	0	0	0	0	0	0	0	0	0	0	0	0	0	0	0	82	56	89	0	0	0	0	0	0	0	0	0	0	0	0	0	0	0	0	81	96	0	0	0	0	0	0	0	0
5fa81bd87e63f4188ea9d1309a215836	207	136	279	82	0	47	0	60	0	0	0	0	0	0	0	0	0	59	0	0	0	0	0	0	0	0	0	0	0	0	0	0	0	0	103	0	0	104	0	0	97	46	75	24	0	60	89	70	125
df6785c231242e52f165b6b6341c9dcd	0	0	0	95	0	65	0	86	0	0	0	0	59	0	160	0	0	98	51	72	0	0	93	0	0	0	0	0	0	0	113	0	0	0	0	0	66	74	0	141	87	0	114	148	104	0	0	0	160
667ba62647b7403d88358351555abcd7	0	0	0	0	75	103	370	122	142	95	87	243	122	69	39	26	0	0	67	0	19	0	0	0	0	0	0	0	0	64	0	0	0	0	0	0	0	0	0	0	0	0	0	0	0	0	0	0	0
4e0056213665c7d27ac1b76ed1cfa033	0	0	55	0	0	0	0	92	0	0	0	54	0	33	226	65	51	117	70	0	0	0	34	0	45	0	0	0	53	0	0	0	39	0	0	0	79	0	37	50	89	95	147	0	114	30	59	47	74
9d077308c7ea431feb996e7ba41a1bdd	0	0	0	0	34	0	0	0	0	36	0	0	78	124	37	0	0	83	112	0	48	74	93	0	60	0	93	0	57	0	0	0	39	84	0	128	63	0	0	95	80	92	87	0	0	70	0	0	72
6d4fe694a77b1b94c46b3507ea89a4f9	29	0	0	0	33	61	50	134	78	86	61	71	46	53	128	135	81	71	87	51	0	0	0	0	0	28	0	0	0	53	0	50	0	0	42	27	18	0	14	0	0	53	73	49	93	0	0	22	0
8a81189c09526b88af09c1032e2f4e29	78	194	0	200	0	0	0	0	0	48	0	0	0	98	0	0	0	0	54	0	48	0	54	26	0	49	0	0	0	0	0	0	0	0	43	25	0	0	43	76	96	0	46	0	0	74	0	0	0
1f128197a333201ac17d42fbd40c3d32	123	0	262	0	0	47	80	0	0	44	0	0	0	0	108	110	46	300	116	49	0	43	0	0	59	0	0	0	0	0	0	0	0	0	0	46	0	0	0	89	127	0	0	0	0	0	0	0	153
644703f694049050264796cbcdada3db	0	0	0	0	99	107	190	78	109	192	280	0	91	0	140	0	83	0	0	0	0	0	0	0	0	0	0	63	0	0	0	81	0	0	0	0	0	0	0	0	0	0	0	0	0	0	151	0	0
f9ddb47a1782c1553fa94208961121ff	0	0	0	0	70	73	62	54	36	0	40	169	0	0	67	57	0	0	0	0	0	0	0	0	0	0	0	0	81	145	86	0	0	0	0	0	66	0	103	0	0	106	86	95	76	109	0	0	0
02a781975c054df0db75c26f30ac068b	64	97	56	49	0	0	0	0	0	0	0	0	0	61	98	162	0	67	50	46	0	78	90	60	60	0	0	41	48	0	0	0	74	0	0	0	65	0	0	0	102	60	87	70	75	0	21	31	82
d057e89f972ef8b79a95f6d9bf10a440	51	0	0	0	60	0	24	123	64	0	88	59	79	0	58	93	0	64	122	0	0	0	42	0	0	0	0	0	49	50	68	0	0	0	43	0	62	128	35	0	68	0	52	105	113	0	0	0	0
3d2234eae06385a4ee008ae25c83195f	0	0	0	0	0	8	0	0	28	0	31	66	122	0	87	74	0	53	0	64	0	0	0	86	0	62	0	0	79	0	0	0	0	61	0	72	76	0	75	72	66	0	111	0	0	46	48	0	68
4c46000f590dffec77ae3c942fc94a7f	73	49	43	45	70	49	0	51	28	0	11	0	0	38	0	82	14	18	0	35	56	0	0	26	77	36	0	0	0	0	0	0	0	0	130	0	17	55	68	82	88	31	0	0	0	30	0	0	0
c97cab6760970a2754abeb2e08ab68b3	0	0	0	0	0	0	187	78	0	0	0	0	0	0	0	0	0	0	0	44	0	0	0	0	0	0	0	0	0	0	0	0	0	0	0	0	0	73	0	0	0	0	0	149	141	124	0	0	0
a2c08c25282d580be3bbf24490ff8249	124	0	112	0	0	0	0	0	56	0	64	0	37	0	0	0	0	0	0	0	0	0	0	42	0	22	73	0	0	59	55	0	0	0	40	56	0	0	89	0	58	45	59	0	66	0	25	32	0
514a1370407f9fcff118a75186b2ce86	0	4	26	0	0	71	0	103	78	0	45	53	41	67	139	132	85	0	72	58	0	24	29	0	0	0	0	0	33	0	53	43	38	26	0	31	0	44	0	0	39	75	0	78	81	60	47	0	32
8792f853bb6bc353c24e0d0dacd06795	97	0	0	0	93	0	0	50	131	0	362	186	0	0	87	108	212	133	90	0	0	0	0	0	0	0	0	0	0	0	0	0	0	0	0	0	0	0	0	0	0	69	0	0	0	0	48	64	0
9c23496151d21796a69ae6f8b6df45fa	0	0	0	0	0	0	0	46	0	0	0	277	0	0	0	0	0	0	0	0	0	0	80	0	51	0	139	0	0	74	107	0	105	86	0	192	0	0	139	0	0	0	0	44	163	129	0	0	0
dd2c287bd521c0e85f878907225c1824	53	0	0	0	0	0	0	0	40	0	0	0	0	0	35	0	0	0	0	41	0	92	0	0	0	0	0	72	94	0	0	0	52	57	62	0	0	0	0	0	0	0	0	0	0	148	0	0	0
859fe001671436c708f5fb71b0e472c9	62	465	0	188	0	0	0	0	0	0	0	0	0	0	0	0	0	0	0	0	0	43	0	0	0	0	0	0	0	0	0	0	0	37	0	0	0	0	0	111	56	0	0	0	0	0	0	0	0
46a0880468ec6d85e78466b419fc9e6f	0	0	0	0	0	0	0	0	42	270	88	0	10	0	0	0	1232	0	0	0	0	0	0	0	0	0	0	0	0	0	0	0	0	0	0	0	0	0	0	0	0	0	0	0	0	0	80	36	0
04abebcf690a72faa746e76bc5949083	55	41	89	0	0	0	0	143	0	0	0	0	0	0	117	198	0	139	0	0	0	0	0	0	0	0	109	0	0	0	0	0	61	0	0	0	30	125	151	0	0	0	97	76	0	0	99	24	86
877af81cdaec8cdb1d452e2d60472dec	0	0	72	0	89	63	105	0	84	0	0	95	52	0	154	0	0	0	0	0	0	37	0	0	0	0	55	0	0	0	68	88	86	0	0	0	70	0	59	0	0	0	38	90	0	69	69	115	48
33f0afc7982452e0acf87afd5eaec4a5	23	0	0	0	42	0	0	0	29	0	39	60	0	0	0	0	0	0	0	55	56	103	0	81	69	0	0	32	0	0	0	0	0	0	65	0	0	71	90	53	87	90	76	53	133	0	52	0	55
8359bcbdc0e89df063682a1c486ab129	0	0	135	0	0	0	0	0	0	0	0	0	60	0	0	0	0	138	0	0	0	0	75	0	0	0	0	0	35	0	146	0	0	0	74	0	0	88	123	0	66	32	0	45	88	115	0	0	85
18bee4af1516e7d6e5e9c2c2dd5eb04a	0	0	0	0	112	101	162	59	91	150	227	35	105	0	192	0	75	0	69	47	0	46	49	0	0	0	90	0	0	0	0	58	0	0	0	0	0	0	0	0	0	0	0	0	0	0	0	55	28
084926e878fcd976b7582e180d421797	172	132	230	45	39	0	0	0	0	0	0	0	0	0	43	0	0	0	0	0	0	0	0	0	0	0	35	0	0	0	0	0	0	126	0	40	0	111	113	103	93	65	71	0	0	0	105	0	113
728b28e1781846270eef48572e1b1c9c	36	0	246	0	62	102	0	0	0	0	0	250	0	0	0	0	47	0	71	157	0	0	114	75	37	0	121	51	0	0	0	0	29	0	0	49	0	0	44	34	0	0	0	0	0	0	63	63	49
0dc26aaa65b209244cceedb06c02963e	0	0	0	0	90	30	171	150	0	93	94	61	0	0	51	50	25	61	0	0	23	0	0	0	23	0	0	30	0	62	0	0	0	27	0	0	116	0	70	0	64	139	78	81	66	35	0	0	0
24ce4b7c0f6b800120d0249a6a9167aa	160	76	80	55	109	0	0	0	127	0	0	0	57	0	0	53	0	77	0	0	0	59	62	0	0	0	0	0	54	0	0	0	0	0	0	0	64	0	0	76	140	0	0	0	0	0	0	129	0
52077214ce06e351828a502ab38bf6c9	48	0	68	0	26	0	0	179	112	89	123	322	63	0	123	95	160	0	0	0	0	0	0	0	0	0	0	0	0	0	0	171	0	0	0	0	0	0	0	0	0	0	0	77	60	0	0	0	0
cb173218389ebea237ff0a5c2d77ee48	54	26	0	35	0	0	0	0	0	0	0	0	0	0	54	0	0	80	0	0	26	0	0	0	0	0	0	0	0	143	93	0	56	0	63	0	0	0	41	0	75	0	48	74	210	132	0	0	58
ae23cfc4520b879a9cd7ceddd9cb2e49	0	0	36	0	0	0	0	99	53	0	0	59	26	0	189	64	46	100	53	0	0	53	0	0	0	0	31	0	0	0	69	0	0	0	22	21	75	0	0	0	79	115	146	51	118	0	61	46	79
d17bbd124b81219e972a893f3985bbf0	195	325	0	205	0	0	0	0	0	0	0	0	0	0	0	0	0	0	0	0	66	36	90	0	0	0	0	0	0	0	0	0	0	0	0	0	0	0	0	72	115	0	0	0	0	0	0	0	0
bd5ae6196ec929f0112c9820f8663a08	0	0	0	0	80	46	0	73	103	61	112	282	0	41	144	106	89	76	62	0	0	0	0	0	20	0	0	0	25	0	0	0	0	0	0	0	0	0	0	0	0	105	31	80	0	0	44	0	0
c9e7346ec8274e1eaf1a4f85cb25e9fb	0	0	0	0	45	0	0	0	183	0	485	87	40	0	60	50	55	93	59	0	0	0	17	0	0	0	0	0	0	0	0	0	0	18	0	0	12	0	0	0	25	0	39	22	0	0	48	78	0
6c453b504906ee7f9212639253a9ef8f	0	0	0	65	99	0	0	21	0	0	0	0	74	82	51	0	0	0	66	52	111	0	71	0	0	79	0	0	0	0	90	0	51	87	0	64	0	113	44	84	120	91	70	0	0	0	0	0	0
7bb3d7a9fc593473f9d351a0e5c38d59	120	122	123	0	46	0	0	27	0	0	0	53	0	0	135	93	0	66	81	73	0	0	83	31	0	0	0	0	0	0	0	41	0	68	57	39	35	0	43	0	0	0	109	53	32	79	0	0	0
29fb9339c87148c02b3406e2dbb4f235	0	0	100	0	0	0	0	71	42	80	74	47	0	70	173	93	0	0	0	77	34	0	0	0	38	0	39	0	0	0	0	11	22	110	90	0	78	0	38	0	64	74	109	0	77	0	52	0	0
47c6b162972ad26d36917dacb226591a	0	0	21	0	98	0	0	0	48	48	31	0	85	103	0	59	0	20	100	0	0	0	0	0	58	73	0	41	0	0	0	35	21	73	0	0	41	0	0	78	0	0	53	61	77	56	52	0	36
2cacbd1038aa694f5446878c7d6992da	0	0	0	0	60	0	0	65	53	0	44	69	0	93	75	126	0	0	74	0	0	0	72	105	54	0	55	0	0	0	0	0	0	0	163	0	138	79	0	81	127	43	99	0	0	0	0	40	0
cde9dc0d57c5f394c09791124ddd7621	84	0	137	0	83	0	54	58	0	0	0	0	0	0	120	0	0	0	0	0	0	49	0	0	71	0	57	0	105	0	0	0	0	0	0	65	77	0	0	115	101	139	0	0	0	0	95	0	110
9f3a989ff0a964754dd24e0ee829a26d	65	0	0	41	0	0	0	0	83	129	193	81	0	0	76	0	137	0	69	51	0	0	0	50	82	0	0	0	0	0	0	0	0	0	0	60	0	252	65	0	0	81	0	0	0	0	46	0	50
7d9c8088a78af5f96c56e792ff6dfd53	455	63	261	0	0	0	0	0	0	0	0	0	0	0	0	0	0	72	0	0	0	108	132	63	0	0	0	0	0	0	0	0	0	0	0	0	77	0	0	148	93	0	0	0	0	39	0	0	0
02dc80bd7d2640a53eb33d059402cd44	0	43	38	0	74	46	33	41	0	36	0	0	107	163	139	39	0	43	35	65	117	15	57	0	0	0	0	50	0	0	0	0	12	0	0	23	0	0	13	0	57	86	110	38	61	33	0	57	0
f65256827a75dae58121043b5a08d192	0	506	0	210	0	0	0	0	0	0	0	0	0	0	0	0	0	0	0	0	0	0	0	0	0	0	0	0	0	0	0	0	0	0	0	0	0	0	0	0	0	0	0	0	0	0	0	0	0
e9553ba7a63044508d276dcfdb7da162	0	72	88	0	0	0	0	0	0	0	0	0	232	147	98	154	0	51	65	0	51	93	0	0	0	0	0	0	0	0	60	0	0	0	0	0	0	0	0	0	0	29	86	0	0	0	0	0	0
b1c65283ba61a72dcf7c2fbcd2afb9b1	0	0	0	0	0	78	0	82	0	0	0	0	141	116	69	103	0	120	53	70	0	56	80	0	64	75	131	0	66	0	0	0	0	0	0	0	89	0	0	0	97	0	0	0	96	0	0	0	0
557c801b1ba2a856dea765bd717be244	155	133	241	0	0	0	0	0	0	0	0	0	0	35	0	0	140	0	0	189	92	124	77	34	56	0	69	40	0	0	0	0	0	0	0	0	0	0	0	54	0	0	0	0	0	0	0	0	0
1a30c4acd83c977429e1f57881a8e36a	0	0	0	0	0	78	149	369	0	46	59	236	0	0	0	477	0	0	0	0	0	0	0	0	0	0	0	0	35	0	0	0	0	0	0	0	0	0	0	0	0	61	31	11	14	0	132	0	0
68b0b39782d7ab595abe07fcf8d619d3	152	97	0	0	0	73	199	0	0	0	0	0	41	0	84	0	0	114	0	129	0	225	99	0	106	0	0	83	0	0	0	0	0	0	0	0	0	0	0	120	0	69	0	0	0	0	0	0	0
4efb9787f748e5bd5ed31e6a28466521	0	0	0	0	0	88	0	116	0	0	0	0	0	0	117	226	0	71	0	0	0	0	80	0	0	0	0	0	0	0	0	0	54	115	85	129	0	92	0	0	0	60	0	0	0	90	0	0	0
9177dcacb3d18f29dc83cb61d80980d1	72	0	51	16	0	0	0	0	0	0	0	51	62	66	69	58	0	99	63	0	0	89	86	54	99	75	0	86	0	0	0	0	57	0	55	0	107	51	32	0	61	0	0	0	38	0	0	0	0
415a0fe22aae55f290de39c8418f6b7d	0	0	0	0	0	0	0	131	33	0	0	0	0	0	103	0	77	176	124	0	0	0	0	60	0	0	0	0	0	0	105	0	119	0	0	124	117	0	0	47	0	0	121	79	117	0	0	84	0
f892b3ecc24243c1e118c2937a232a52	61	0	0	0	0	0	65	75	58	0	0	124	0	0	0	124	0	0	61	0	0	0	0	0	0	42	0	0	71	61	73	51	0	0	0	87	77	0	0	0	0	85	0	92	107	108	0	27	0
0c339f0c751f55f5bcc4f6b411837bd7	0	0	0	0	0	0	0	0	90	0	128	110	0	0	167	738	242	64	79	0	0	0	0	0	0	0	0	0	0	0	0	0	0	0	0	0	0	0	0	0	0	72	0	0	0	0	0	0	0
c6ad78f48b0063d34bc2e4b2c920a065	71	80	108	60	0	0	0	0	0	29	0	0	82	40	0	0	0	151	48	0	45	87	0	0	0	0	0	0	22	0	0	74	53	98	71	39	0	159	77	49	58	0	72	0	0	16	50	0	0
c33e18233146770f5877df611c367330	0	60	39	0	0	0	0	0	40	96	0	29	0	77	76	117	58	62	0	44	0	0	0	31	90	95	0	72	0	0	0	0	0	0	41	72	39	43	0	0	54	0	95	88	86	0	79	0	0
13de8c92dec459997130bd511c7fb32a	203	465	370	253	0	0	0	0	0	0	0	0	0	0	0	0	0	0	0	0	0	0	0	0	0	0	0	0	0	0	0	0	0	0	0	0	0	0	91	161	0	0	0	0	0	0	0	0	51
2370ca0dd76e8b5e8a9f25c0421b5d4c	0	93	0	178	0	0	0	0	0	0	0	0	0	0	60	0	0	0	0	51	64	94	114	108	97	0	0	110	0	0	0	58	0	97	0	0	0	0	0	105	93	0	0	0	0	0	0	63	0
83781253b8acc284595fb8b292f39e31	70	0	71	0	0	59	64	0	0	0	0	0	53	60	65	52	0	49	0	173	0	39	93	0	0	136	0	0	0	0	0	0	0	0	0	0	76	0	0	82	99	0	0	0	0	127	0	0	0
207d3fabf4dc3c5e3007c1c053938dc6	0	86	0	0	0	68	0	0	0	0	49	0	68	69	61	0	0	0	79	59	56	50	0	47	62	0	0	42	0	0	0	25	0	68	0	0	0	145	0	0	50	64	69	48	0	0	44	0	0
ceef406fb76a3a4f7f8409f736d355d3	40	15	0	0	0	86	0	0	0	66	0	55	69	79	127	148	0	24	0	0	0	0	0	48	0	58	0	0	23	0	0	56	0	82	33	0	0	0	45	20	0	0	66	105	48	101	107	81	0
103da917c5d90a683f93bf761b4c2bf9	0	62	0	0	0	0	0	0	0	124	0	124	136	0	0	0	0	0	0	88	51	0	0	0	0	0	0	0	0	0	102	0	0	106	0	231	0	0	0	150	72	0	49	0	108	0	0	0	0
6e60814826b20315ab5ac43ecc9da31c	0	25	0	0	0	0	0	0	12	0	15	29	70	0	95	46	0	0	56	0	0	0	45	0	79	91	0	48	0	0	80	0	0	0	0	99	0	77	0	0	168	106	82	0	61	110	0	78	89
74135428648c916fdacc5fc2e7012751	0	0	0	0	0	0	0	0	69	0	51	0	0	0	17	0	207	0	10	0	0	76	0	0	0	0	1061	80	0	0	0	0	0	0	0	0	0	0	0	0	0	27	0	0	0	0	0	72	0
f35f9314ce1ed171594f79c52817b4a0	0	0	0	0	0	0	0	73	46	0	119	0	160	126	76	89	0	0	48	0	0	53	0	137	0	0	129	0	80	0	0	0	60	0	0	0	99	0	0	0	101	0	0	50	0	81	0	0	69
8121e7ffc396d8d92644a2cff92a4e60	44	0	64	0	0	38	28	125	50	0	54	97	0	0	86	66	0	66	0	59	0	0	0	0	19	0	0	0	0	0	43	0	25	0	0	0	0	0	65	0	0	150	47	29	162	145	81	0	69
221a2d43a80a378c48c8b99178741c79	0	0	0	0	109	110	321	58	0	265	147	439	0	0	67	84	0	0	0	0	0	0	0	0	0	0	0	0	0	0	0	0	0	0	0	0	0	0	0	0	0	0	0	0	66	0	0	0	0
5c38072bd46d32647cc24f479a509d3d	47	107	128	144	51	19	0	0	0	47	0	0	0	0	0	0	0	0	0	28	0	97	110	0	0	60	0	0	0	94	0	0	0	181	0	0	0	59	0	79	79	0	0	0	0	0	0	0	52
26fe43ff460f34dfd7176654e516cbbc	133	369	114	411	0	0	0	0	0	0	0	0	0	30	0	0	0	0	0	0	63	0	0	0	97	71	36	43	0	0	0	0	0	0	0	0	27	0	0	123	46	0	0	0	0	0	0	0	0
e9ea91a76a903cd8ce7badee51781663	25	0	0	0	0	0	145	63	78	0	38	79	0	0	0	0	16	0	0	0	0	0	0	0	57	0	0	0	0	0	0	106	0	0	59	83	0	0	0	79	0	0	0	142	152	50	69	0	0
69d71e61305d39a560c5f0d1cf56db31	117	56	69	0	0	0	0	0	53	79	49	82	21	0	47	0	0	20	56	35	0	0	62	30	0	30	49	0	63	49	0	0	0	17	27	24	23	0	53	61	72	0	0	24	0	0	0	0	0
b6678d97b9eb214094d17206f7f61665	0	0	0	0	146	81	77	88	0	80	82	169	0	0	24	0	47	97	0	0	0	0	0	0	74	0	0	0	0	0	0	0	62	0	129	0	0	0	35	0	0	0	117	90	77	0	72	0	0
52b7ff7b99fd780d005b47a58a712fe9	148	137	76	158	0	0	0	0	0	0	0	0	28	168	0	0	0	0	0	72	79	0	117	0	0	0	0	0	0	0	0	0	0	0	121	0	50	0	83	72	95	0	63	0	0	53	0	0	66
76b71f66946dc6bab3e8ae9874821357	0	0	101	0	0	52	60	0	0	0	64	132	112	75	91	0	63	0	81	0	0	0	0	0	0	0	0	0	0	0	0	83	68	65	0	64	0	38	0	44	113	58	0	0	0	67	51	0	70
99156d6e16441cb1d67f2f428834b549	0	0	0	0	0	0	0	0	0	0	0	0	0	0	157	0	0	152	95	0	0	0	0	0	0	0	0	0	84	0	110	0	0	0	0	0	0	0	101	0	0	0	111	151	92	82	0	0	111
d07cb2519556ddf08f3e5b8b4454953f	77	89	131	76	0	0	0	0	0	74	0	0	90	0	0	60	0	42	0	69	0	55	57	0	75	0	0	85	0	75	0	0	0	121	0	0	0	0	0	79	57	0	41	0	0	50	0	0	45
1b5e4f605843f80f2dffafe6269b19f4	0	53	0	0	0	0	0	0	0	0	0	0	0	0	0	0	0	0	0	0	0	0	0	0	0	0	0	0	0	0	0	0	0	0	0	0	0	0	0	0	0	0	0	0	26	0	0	0	0
73cb669497cfc8d26848761b8a7e9711	0	0	138	0	0	0	0	0	0	0	0	0	118	0	41	44	0	0	41	51	0	65	229	85	105	97	68	103	110	0	0	0	0	36	0	0	0	0	81	51	0	0	53	0	0	0	0	60	52
c65d8326d00a653185b1ad97476a264b	37	115	0	0	62	58	0	0	0	38	0	0	99	45	0	0	0	0	0	0	79	0	81	32	71	127	0	52	50	0	0	0	0	0	43	64	42	89	0	92	91	0	0	0	0	0	66	45	0
cab0504858f4a186b9a47c82e3d6851f	23	0	0	55	29	0	0	42	0	0	0	0	118	66	42	59	0	69	26	0	70	0	0	40	0	0	63	0	65	20	32	0	25	0	0	0	0	54	0	0	0	0	0	0	0	33	0	0	79
b3561ad827bf683abcc1c152d98dc69e	0	0	0	0	151	0	0	0	139	95	80	0	56	53	0	67	72	0	73	31	0	0	0	0	0	0	89	0	76	0	76	68	0	0	0	0	0	83	69	0	49	95	54	56	0	0	86	0	0
ed381aa15250f9f95bf71fd5ca0946bd	74	59	102	0	0	0	0	0	0	0	0	0	0	0	128	185	0	167	65	0	0	0	0	0	0	0	0	0	86	0	0	0	0	0	0	92	0	110	0	0	0	0	88	69	112	0	0	0	166
dc7c30c5c45b66feab30703b095e3b5a	43	68	0	90	0	0	0	73	0	0	0	30	141	67	73	0	77	0	97	0	42	0	34	0	0	0	97	0	59	0	0	45	0	0	0	0	27	33	0	63	0	108	61	0	42	0	0	92	43
94b163cf8ea6cfbb43da4e2266396a4f	39	0	0	37	0	27	65	86	0	44	0	44	0	0	76	0	0	0	0	0	65	27	33	0	0	0	0	0	12	111	61	0	0	0	106	59	0	127	39	0	106	89	0	0	0	0	0	29	0
40be1ce42c6882a9e7c7e7e3eb0170ec	0	0	63	0	0	0	0	0	0	0	0	0	43	0	227	129	201	104	166	30	0	0	0	0	0	0	0	0	35	0	62	107	0	0	0	0	0	134	0	0	0	0	66	90	50	71	0	0	0
9a73ea1dab368f8e342fdea1f2779a7f	0	60	51	79	89	89	63	158	161	125	134	211	0	0	40	0	0	0	32	0	0	50	0	0	0	0	0	0	0	0	0	64	0	0	0	0	0	0	0	0	0	0	0	131	41	0	0	35	0
45df63e2cf232d79fed85ddf19404639	0	0	0	0	0	0	0	0	0	0	0	0	0	0	0	53	0	0	0	0	0	0	42	0	0	0	0	0	141	0	0	32	82	88	78	86	85	0	0	0	121	0	148	215	91	204	0	0	102
fb903d34f271ca16a3f7d12355548338	0	132	54	211	44	0	0	0	0	0	0	0	0	44	0	0	0	0	0	0	53	0	102	0	0	97	65	0	0	0	0	0	0	0	0	0	0	91	0	0	112	0	0	0	0	0	0	45	60
31abcf91bb64fabc1509157f26c94b20	0	0	0	0	121	75	111	0	132	150	429	124	0	0	0	252	75	0	0	0	0	0	0	0	0	0	0	55	0	0	0	0	0	0	0	0	0	0	0	0	0	81	0	0	0	0	0	0	0
9d5727a8d3c5a27ba2c1d84857977d42	45	47	65	110	0	0	0	27	0	51	0	0	101	63	58	50	0	0	0	43	0	0	38	0	78	53	22	41	0	0	0	0	27	37	86	0	71	57	0	81	62	39	80	0	15	0	0	47	42
e4ce614fde61dcdebf240b93f3bd3d0b	0	0	0	0	96	44	73	0	0	117	84	288	0	0	106	0	143	0	0	0	0	0	0	0	0	0	0	0	0	107	0	0	0	0	0	31	0	102	45	40	0	0	0	0	0	59	102	45	0
b3021c5a50f718b9616624ae66a70616	0	0	0	0	95	40	0	0	0	51	62	0	0	0	0	0	53	64	60	0	0	0	69	90	53	98	95	0	71	0	0	0	0	107	88	121	0	69	0	0	0	0	60	33	0	0	0	0	49
f77ec0dedb0c584ae037b25d640b861a	0	0	0	0	104	72	131	61	105	73	100	99	0	74	60	92	72	0	0	0	0	0	0	0	18	23	0	0	0	0	33	48	0	0	49	15	16	0	0	0	0	87	0	0	109	39	60	0	0
a16bd02c1843d0812f6c6727acb696d5	27	44	69	0	0	0	0	0	12	22	0	0	0	40	66	0	0	0	0	88	34	0	0	0	36	68	48	0	42	0	0	0	61	0	0	110	41	0	0	0	63	104	201	0	57	60	48	58	82
423f448ec4339448f462f0889c294cfa	0	0	0	0	0	0	62	110	0	0	63	122	0	0	0	60	0	0	81	0	0	0	0	40	52	0	0	82	81	160	83	0	0	37	57	0	59	0	0	0	0	0	0	114	94	103	0	0	59
94c1ab41202f0e5ae6638eba10464fad	60	107	63	0	0	0	0	0	0	0	0	0	87	0	81	141	30	79	57	0	0	77	87	0	51	32	54	0	0	35	57	0	0	0	0	38	0	0	52	70	0	42	84	0	0	65	0	0	63
9801181526bb76daf29a2359d07273c7	0	0	0	0	148	106	66	0	45	0	41	0	94	114	175	230	144	0	79	0	0	0	0	0	0	0	0	0	0	0	0	0	0	0	0	0	0	0	0	0	0	102	0	0	0	0	0	35	0
f3e2e07afc2717bf72d9a376844f77ab	0	0	0	0	0	0	0	61	0	0	0	48	113	59	0	79	0	56	80	58	0	0	35	0	0	84	71	37	0	101	97	98	40	38	0	0	0	0	0	0	0	34	0	78	141	109	0	0	0
d234e8735c1a366d1e4b1f23906fe5d0	78	0	156	0	0	0	0	0	0	0	0	0	102	0	29	0	0	75	0	42	40	68	195	75	108	83	55	103	68	0	0	0	0	0	41	0	67	0	0	0	57	0	0	0	0	27	0	53	53
479d982b28a6c54ed5beec94f0b52467	0	0	132	0	0	0	61	0	0	0	0	0	257	230	126	204	0	0	133	0	54	49	0	138	0	0	0	89	0	0	0	0	0	99	0	0	0	0	0	0	0	0	0	0	0	0	0	0	0
6b9d740686055ac1a86fa24b70c3bc64	78	0	65	0	0	54	34	92	0	98	116	68	0	0	87	75	79	96	0	0	0	37	0	64	0	0	0	0	0	0	0	0	50	0	0	51	116	0	0	0	0	35	0	0	53	0	0	90	0
1410e4588bff90e9a1e04f9ae2b66394	0	164	49	147	0	0	0	0	0	0	0	0	111	77	0	0	0	27	0	35	56	67	40	0	29	0	0	0	0	0	0	0	0	45	0	0	25	0	0	78	79	0	0	0	0	0	0	0	47
46451eb561442e524dbddee2b846c671	45	0	154	0	0	0	68	120	107	63	45	135	0	0	197	0	44	37	53	0	0	0	0	0	0	0	67	33	0	0	101	44	0	0	0	0	20	0	0	0	23	0	0	0	0	36	110	0	0
2b8e3a7dc93b75dc5e18cfc4d2c829ee	0	0	41	0	0	0	0	14	0	0	0	0	113	74	69	101	0	58	62	28	0	0	0	0	48	0	76	54	101	0	58	0	0	80	0	70	0	0	73	93	35	0	19	0	0	75	0	93	100
26cb221d7cb6e49a3f4648838afc23ca	51	47	56	0	0	0	0	0	0	9	0	0	103	50	63	97	0	65	73	0	0	35	52	0	0	40	66	43	120	0	0	0	34	0	63	63	26	0	53	91	0	0	0	0	0	0	0	96	84
41a6b7abbf7d6c898f900f566270234b	0	0	0	0	0	39	0	117	0	0	0	47	0	62	0	0	0	70	0	0	0	0	0	38	0	52	0	69	0	0	0	44	49	89	56	30	0	0	0	0	0	97	82	121	137	104	0	65	0
24334963ed4c933511e2d8c282042def	0	0	0	0	170	114	0	0	0	102	70	0	0	0	0	267	49	69	0	0	0	0	0	0	0	0	67	107	0	0	0	44	0	0	0	0	0	0	36	0	0	307	59	44	0	0	54	0	0
6f6d3493165f7c3e0fef65347c3e30aa	0	0	0	0	0	41	0	0	55	78	0	0	90	131	166	0	0	107	111	0	0	69	54	0	60	0	52	59	0	0	56	79	50	0	0	0	43	0	0	0	0	84	0	0	0	35	71	0	0
76b9faddddba28c7b314ae581c8808d3	0	0	77	0	122	0	0	71	39	0	98	59	0	0	0	0	0	0	97	70	33	44	50	0	0	0	57	0	0	78	31	0	24	0	0	113	47	51	0	0	36	70	0	0	0	0	91	0	38
b8bd01c60e75de5eb8793eb1c0e7d91c	0	82	0	0	0	102	65	112	0	0	146	73	0	135	0	173	0	0	118	0	0	0	0	0	0	0	0	0	0	0	0	0	0	0	0	0	0	0	0	0	213	44	0	0	0	0	59	0	96
364e6776eee7dd51fbc90f556514a4b1	0	0	0	0	98	63	133	0	81	135	351	134	0	0	53	260	83	0	0	0	0	0	0	0	0	0	0	0	0	0	0	68	0	0	0	0	0	0	0	0	0	98	0	0	0	0	0	0	0
db143fb2bdc8d2b4ce9f7ced17b29e0e	0	97	19	126	0	0	0	0	16	26	0	6	17	0	0	0	0	0	0	0	172	40	78	0	83	108	0	21	0	0	0	0	0	0	30	0	0	73	39	170	64	34	41	0	24	0	0	14	43
3d42765b699a81013f1043e6fe9ea6e8	0	0	0	0	24	0	0	0	0	0	0	82	49	0	0	77	0	0	0	0	0	0	45	47	69	0	0	31	0	0	0	128	0	0	94	56	93	0	0	93	82	77	0	184	147	121	0	0	53
f8c9cd4100ed81ca30a2a6f3ea7a5e5e	0	0	0	0	0	81	94	0	51	93	22	0	0	68	42	26	0	0	56	0	128	38	0	0	70	0	62	85	0	0	0	0	0	0	0	0	0	93	126	126	0	54	0	0	94	0	0	0	0
62a51eeaaff638da71bb6154bc1ca588	95	106	162	102	0	0	0	0	0	107	0	70	82	0	0	0	0	0	49	47	0	50	55	33	0	93	0	0	0	0	0	0	0	0	84	0	0	0	71	68	76	0	0	0	0	0	0	0	53
5f55115bf2b76de6519ba6d861e74c5e	0	0	25	0	61	0	29	73	0	97	45	52	0	0	148	86	25	0	0	0	0	0	21	0	0	0	40	0	49	65	49	0	35	0	0	0	47	83	50	0	43	94	0	56	0	31	54	40	72
fb4c9a23ab00ba77fb8107e75b8d8805	0	0	0	0	0	32	0	105	0	34	60	0	81	65	300	114	86	32	0	0	0	0	0	0	0	0	52	0	0	0	36	82	0	0	0	0	70	0	0	0	0	60	0	57	58	58	50	0	0
1136b4185a2238558679bb3a4297e2bc	261	882	162	81	0	0	0	0	0	0	0	0	0	0	0	0	0	0	0	0	0	0	0	0	0	0	0	0	0	0	0	0	0	0	0	0	0	0	0	0	0	0	0	0	0	0	0	0	0
dbce02c571c8b9e236b88bf8e22a0bf8	0	0	0	0	127	117	372	0	0	124	147	341	0	0	69	85	0	0	0	0	0	0	0	0	0	0	0	0	0	0	0	0	0	0	0	0	0	0	0	0	0	0	0	66	90	0	0	0	0
b24c2fbcd19f137c620ddcbe84d36825	0	38	60	71	0	21	0	0	0	0	0	0	0	57	0	78	0	0	0	0	0	0	0	0	109	47	0	0	0	0	0	0	0	87	48	55	0	47	0	132	0	0	46	34	0	0	0	35	0
28bd6acf1fc16b3bd98f4aac6cc4f02a	0	0	0	0	0	0	89	89	0	48	88	71	0	108	110	342	0	0	0	0	0	0	0	0	83	0	43	0	0	0	0	0	0	0	0	0	70	0	0	0	52	123	43	87	84	0	0	0	0
6b98396b29e9d95defe11680bb2ac7e6	0	0	0	0	40	47	0	0	0	0	80	0	0	58	0	0	30	0	63	38	0	0	0	0	90	59	46	33	0	44	47	0	72	0	74	51	0	56	54	0	0	55	0	84	109	61	0	0	0
05e2986fb8923c7468b38b5c963b153a	63	0	131	0	63	0	122	0	105	330	62	347	0	0	105	0	85	0	0	0	0	0	0	0	0	0	0	40	0	0	0	0	0	0	0	0	0	0	0	0	0	0	0	0	0	0	0	0	0
8c74bcc54542cb58ed73ca3433790602	58	0	0	0	0	91	25	87	45	84	78	64	45	0	0	0	0	0	105	0	0	43	33	51	40	0	0	64	0	0	0	41	0	0	0	50	79	0	63	22	0	0	96	132	67	0	0	0	62
4fa672d27e38004a71bd30bcfbf50028	96	102	83	55	50	0	0	0	0	0	0	0	0	0	0	0	0	42	0	0	0	62	0	0	45	0	0	45	68	0	0	0	36	0	0	0	68	43	0	108	89	0	0	0	0	84	0	0	0
6795a06bd4f83d73d1694b59c042bced	37	0	94	0	0	0	0	0	0	0	0	0	69	0	0	0	0	154	0	66	0	170	79	69	155	0	0	59	0	0	0	0	0	0	0	0	90	0	77	127	86	0	40	0	0	0	0	0	0
5b2daedd25cd155641351110bdd0201a	0	0	306	0	0	0	0	0	0	64	0	254	0	0	98	0	0	0	0	131	0	0	96	86	0	0	125	54	0	0	0	0	0	0	0	47	73	0	0	0	22	0	56	0	0	0	0	53	54
1c4b5f751e0e91f9c7c659e30ac9616b	0	0	0	0	78	0	55	61	47	0	0	0	101	74	45	66	0	79	106	57	71	46	26	0	94	138	0	59	0	0	0	0	0	0	0	0	0	0	0	0	0	0	92	0	0	26	0	51	0
b56e4c58fe5b798848b0e76521d38ad1	83	0	227	0	0	0	0	0	0	500	0	0	0	0	72	73	0	55	0	0	0	0	0	0	0	0	0	0	0	0	0	0	0	0	0	0	0	0	0	0	0	48	0	0	128	0	78	78	72
43fb19361f6c35e9aa9f232c4d93eaf3	113	0	143	0	0	0	0	92	0	0	133	0	0	0	0	0	0	137	0	0	0	72	0	0	0	0	0	0	69	0	0	0	0	0	0	0	0	0	0	0	0	0	88	0	124	111	101	0	85
fe56dab3419a43953362ab42630d4c77	0	0	0	78	52	0	0	0	0	61	0	0	105	41	50	0	0	0	0	32	131	39	0	0	0	95	0	0	0	0	67	0	0	0	95	0	70	0	87	0	90	94	80	60	53	0	0	35	42
43875a925f3ae270ac9bf6e72b7e4a8b	0	0	0	0	69	69	68	151	147	100	117	224	0	0	56	0	0	0	0	0	45	0	0	0	0	25	0	0	42	0	0	37	0	0	0	0	42	51	0	0	0	0	0	147	42	71	0	0	0
b0b3085b0d8f7df33ba28fbc28c17a6a	0	0	0	0	0	0	0	0	0	0	0	0	0	0	185	0	0	210	103	0	0	0	0	0	74	0	0	0	0	0	85	0	0	0	0	118	0	0	0	0	133	0	70	140	104	123	0	0	0
41447f10f43d548eb2ddb796320b502b	78	0	75	0	174	177	55	0	0	49	162	90	0	0	133	0	198	0	0	0	0	0	0	0	0	0	0	0	0	0	0	0	0	0	0	0	0	0	0	0	0	60	0	0	0	0	151	58	0
1ee9688a640548443756c0306d94e838	0	0	0	0	143	173	60	0	64	39	133	0	0	0	89	50	220	85	0	0	0	0	40	0	0	0	0	0	0	0	0	0	0	0	0	0	0	0	0	0	0	101	0	0	0	0	164	107	0
a58ab33359f23566417336584932412e	0	0	0	0	0	0	0	0	0	0	0	0	0	0	0	0	0	0	0	0	0	95	0	0	144	0	109	0	0	160	0	0	0	0	0	0	67	0	82	0	0	0	132	215	102	165	0	0	109
4ccf879eecc065aa32a8e4b5fa2e4d23	46	0	0	0	0	0	45	73	61	0	53	31	0	0	0	0	0	60	0	63	26	40	56	71	0	0	0	0	43	0	0	0	54	84	58	0	43	65	99	75	65	0	0	0	82	0	0	0	0
fbbd25e82d568468be70db621bf8372f	98	71	0	116	0	32	27	50	46	89	49	74	0	0	65	0	0	0	48	0	53	52	0	0	19	0	0	0	0	0	51	0	34	0	0	0	0	21	0	0	0	32	41	0	0	49	0	34	26
00182baa9940d9f7562d4e8bc332759b	133	0	153	0	0	0	0	0	0	0	16	0	46	0	64	0	19	66	0	89	32	64	53	0	63	0	81	81	0	0	0	0	0	0	0	0	0	0	0	76	69	44	0	0	0	30	0	0	50
fbe178aaa38029eb0e2b50bfa977927f	0	85	0	166	55	0	42	26	0	0	0	0	0	42	0	43	0	22	0	12	182	0	54	15	78	0	0	0	0	0	0	28	7	47	0	0	23	56	0	152	47	40	54	0	0	0	46	0	0
baf93bc95553b18b0cbc19a282787efd	0	0	0	0	102	0	0	32	0	0	169	51	0	73	178	183	0	0	33	0	0	0	0	0	43	0	47	67	0	0	0	0	56	46	0	0	0	0	45	0	0	116	91	0	0	0	0	67	84
8adc0e156b2b9fa7e777bf2fa88f3a68	218	747	134	65	0	0	0	0	0	0	0	0	0	0	0	0	0	0	0	0	62	0	82	0	0	0	0	0	0	0	0	0	0	0	0	0	0	0	0	0	0	0	0	0	0	0	0	0	0
7ce7cb286c079e190f44ffeb87e307e0	0	0	0	0	0	0	0	0	0	0	0	0	57	0	38	0	0	0	0	53	0	92	0	0	0	52	59	0	91	42	45	0	38	0	49	0	0	0	0	0	0	0	0	0	0	152	0	0	0
0390d73dbee74bf5f4f11bb51dbf4ecc	28	0	28	0	46	0	0	130	68	0	88	0	83	56	262	120	0	0	46	21	0	0	0	0	0	15	0	0	42	27	0	64	22	0	0	28	0	0	0	0	0	49	57	0	0	0	40	56	0
b84b1a8dc2087cfee593527ce91d08a2	0	30	0	0	0	0	0	0	0	0	0	0	31	53	0	40	0	24	0	86	48	0	50	38	66	43	38	0	0	0	62	0	33	0	0	99	0	0	31	95	0	0	0	99	34	65	0	0	0
6a96e6dd3cf59c17a836a9b4591eb99e	0	0	0	0	0	0	0	83	0	0	0	130	115	70	200	121	0	98	93	64	0	0	0	0	0	0	60	54	0	0	40	0	0	0	0	0	0	0	0	0	0	0	56	0	45	87	0	0	0
e71a9d89eeae4d1137aaedf25ae3ae6b	0	0	0	0	0	28	52	28	0	55	0	0	63	32	32	56	25	0	0	31	0	0	49	65	32	79	84	0	0	0	31	0	0	0	56	0	49	105	22	103	96	0	0	0	0	0	0	23	22
7a21973016b499d5cf1d9944e7b94987	0	53	0	56	0	0	0	0	0	121	0	0	61	0	0	0	0	0	0	43	68	0	87	0	0	119	0	0	0	0	0	44	0	0	158	0	0	113	0	0	157	0	0	0	132	0	0	123	0
b65f94262ba5f11e69d8ccef577e018f	0	0	0	0	0	0	0	0	0	0	0	0	0	0	49	0	0	0	0	0	0	0	0	0	0	0	0	0	0	0	0	0	0	0	0	0	0	0	0	0	47	0	0	0	0	0	0	0	0
204cc5369625121a91045741f6596daf	0	0	35	0	108	0	0	0	0	40	44	54	46	92	94	162	52	84	103	51	0	0	43	0	0	0	0	77	68	0	0	0	0	0	0	0	0	36	0	0	0	0	58	61	0	0	58	37	0
ea86852a5d0cd7dd070ddd735884f102	0	73	0	0	0	0	0	55	52	70	0	0	136	133	204	0	70	0	44	0	46	0	33	0	44	93	0	0	0	0	0	0	0	34	0	0	0	0	0	57	0	82	0	0	0	0	0	0	0
f93bd7214d11d3b06e5cb685bcacd87b	78	57	597	58	0	0	0	52	0	0	0	0	0	0	0	0	0	118	0	61	0	0	0	35	0	0	0	0	0	0	0	0	0	0	37	0	25	0	54	0	23	0	44	0	55	126	0	0	0
17a941d65996a19046874739a4993006	57	0	31	0	0	0	0	93	53	30	64	43	58	75	81	167	47	114	126	50	0	0	0	0	0	0	0	0	0	0	0	0	0	0	0	0	0	0	0	0	0	105	45	76	0	0	59	32	0
f56e83eba016bb6017b51d3337230633	0	0	0	0	64	78	44	0	0	44	75	147	0	0	0	0	0	0	0	0	0	44	0	0	0	51	106	118	139	0	0	0	0	0	0	0	0	78	65	0	0	34	0	85	0	0	53	0	30
2c7dd9cabf8194b00acacb4be09c80e7	0	0	0	0	0	0	0	0	0	0	0	0	0	0	0	0	0	0	0	86	0	0	0	0	0	0	0	0	0	0	146	0	0	0	165	0	0	0	163	120	153	0	81	0	0	120	0	0	67
e79950bd2ffd0349defd418480ddb4ad	0	0	0	0	63	257	526	118	96	87	0	0	0	0	37	0	180	0	0	0	0	0	0	0	0	0	0	53	0	0	0	0	0	0	0	19	0	0	0	0	0	0	0	0	0	0	0	13	0
7498203ae78589e7ab2813914cadbd40	0	0	17	0	64	71	60	71	52	49	0	0	0	34	48	125	61	0	36	0	0	0	0	0	67	0	41	35	69	0	0	30	0	0	0	61	0	0	0	79	31	0	0	48	51	56	0	57	54
bd6eb9eff2d412a2c3277ab433293c81	84	86	805	0	0	0	0	0	0	0	0	27	0	0	0	0	0	108	0	0	27	0	0	0	0	0	0	0	0	0	0	0	35	53	27	0	0	0	60	22	0	0	0	0	0	111	0	0	0
7c42f29ac12d7ae90b03a39a612d033b	0	54	0	54	0	0	0	0	0	0	0	0	0	88	0	0	0	0	0	57	89	81	108	0	83	82	52	0	0	0	0	0	0	54	0	91	44	68	10	158	80	0	0	0	0	0	0	35	34
9804a8e4ffac9972644d9ce59de7b601	0	0	0	0	0	0	0	67	0	0	0	39	36	0	106	121	0	182	0	78	0	0	0	0	0	0	0	0	0	0	0	101	0	0	84	0	0	0	0	0	61	91	0	157	102	0	106	0	105
740692cff06699272f01823a839f0166	0	0	0	54	0	0	0	52	0	0	86	0	84	74	0	57	0	29	50	0	0	0	0	42	0	0	0	0	0	110	0	55	67	101	0	0	0	63	0	37	76	0	0	0	0	87	0	0	0
8fd737e2ddf2003db058854a79fe9e78	71	66	66	0	0	0	0	0	0	0	0	51	51	56	0	0	0	114	95	0	0	62	0	0	69	26	24	0	0	0	0	0	0	0	0	0	0	71	0	49	57	44	127	0	31	85	22	0	63
e5a0ebd45a0c65296afe282587c359c6	0	0	0	0	0	0	0	0	0	0	0	0	53	71	0	16	0	34	0	80	0	0	49	0	45	36	0	0	0	0	0	0	0	35	0	58	54	115	65	28	97	28	182	0	0	47	0	37	73
50b302d16291be054ad8394aae2df8e1	70	0	0	0	0	66	65	119	0	63	43	78	82	57	57	81	32	49	78	0	41	0	0	0	0	0	0	0	0	0	0	35	0	0	0	0	0	39	0	0	0	47	0	123	0	40	0	0	0
fd5547e9d94c803ae810581405fe2eda	0	0	0	0	0	63	0	0	0	0	0	0	1282	0	0	0	0	0	0	0	0	0	0	0	0	0	0	0	0	0	0	0	0	0	0	0	0	0	0	0	0	0	0	0	0	0	0	0	0
6db890f3194d004165c1da8f9ff8fdf2	0	0	0	0	0	0	0	0	0	0	0	0	0	42	0	0	0	0	0	73	62	81	101	0	0	0	0	0	0	0	48	0	0	67	89	0	0	72	0	85	114	29	0	0	80	75	0	0	0
e66069b1e04f494a8bdc29e49d0d59ee	0	79	57	0	38	0	0	38	37	51	0	0	59	25	0	63	0	52	36	48	82	0	51	46	43	54	31	0	0	0	24	44	0	53	47	31	23	33	0	36	0	0	33	0	21	38	0	0	0
db92b9badf2c774a7035a1a23bf86a2f	58	385	0	125	0	0	0	0	0	68	0	0	0	0	0	0	0	0	0	0	0	0	0	0	0	0	0	0	0	0	0	0	0	0	0	0	0	0	76	0	51	0	0	0	0	0	0	0	0
edf3367553e5349a09d14d36db9998b5	0	0	0	0	0	0	0	198	0	0	74	245	26	66	98	121	88	49	0	23	0	14	0	0	0	0	0	0	68	0	0	0	0	0	72	91	0	0	43	0	0	0	0	96	0	0	0	46	0
5ce14aeb37b672af2c5230b0e05fc255	40	0	0	0	45	119	0	60	64	100	86	144	0	0	0	52	520	0	0	0	0	0	0	0	0	0	0	0	0	0	0	0	0	0	0	0	0	0	0	0	0	44	0	0	0	0	37	47	0
e0e899e86e90fc5db5d208e863803e9f	0	0	20	0	0	0	167	112	52	86	86	71	66	38	55	0	0	0	48	0	0	0	0	0	0	37	0	0	0	0	30	42	0	0	0	37	0	51	0	0	0	157	66	92	0	0	60	44	0
9688da7bf2b9e6489c6bc4504866904c	0	0	0	0	104	65	111	28	75	52	0	0	58	79	58	105	79	0	24	0	35	0	0	0	0	0	0	0	0	91	0	41	18	41	0	0	0	0	36	0	0	75	45	48	87	0	0	0	0
6fcb1318ada6a673d073e79509de0330	91	108	0	0	0	0	0	0	0	0	0	0	0	0	0	0	0	0	0	141	0	253	105	62	0	0	73	0	0	0	0	0	0	0	0	0	0	0	0	0	83	0	63	81	0	0	0	0	92
57f26e3ff0aebf183d4582d8f005ad3f	0	0	0	0	0	0	0	0	0	0	0	0	0	0	119	0	0	0	0	0	0	0	0	0	0	52	108	35	0	70	131	0	0	92	0	98	0	0	84	0	0	70	99	112	77	115	0	0	90
e4d5f8d72885ae32ac9a0e0c7bf256f8	61	89	0	146	0	0	0	0	0	0	0	0	57	0	0	0	0	0	24	0	50	0	46	27	22	0	0	0	0	0	0	0	28	0	60	0	59	77	0	62	115	0	109	59	48	31	0	0	37
b27e536c5da3fb5563a4a4eef5fd5778	0	0	0	0	0	0	0	0	0	0	0	0	0	57	88	0	0	0	0	101	0	0	71	0	0	0	0	0	0	67	85	38	0	0	57	0	0	68	0	99	0	92	0	99	146	74	137	0	66
8becca7365baf84ac28d7d3bc09bf171	0	0	0	0	52	257	499	142	100	110	0	55	0	0	0	0	189	0	0	0	0	0	0	0	0	0	0	0	0	0	0	0	0	0	0	0	0	0	0	0	0	0	0	0	0	0	0	0	0
d1cf510e62954650960bfb241b90ce46	0	0	0	0	0	0	93	75	0	0	0	0	0	46	141	164	78	43	84	66	0	0	54	0	0	0	0	0	0	0	0	0	0	0	0	0	0	0	0	0	0	59	76	46	51	118	90	66	54
5574d9a38a5659312c0cc20a32c290d8	0	0	0	0	145	0	0	0	0	0	0	51	0	0	61	0	68	0	0	0	0	0	0	0	90	0	0	0	132	0	0	49	108	0	0	143	0	0	0	0	0	99	112	150	0	0	114	0	81
41fecf39127609dfbac30e44ac8235fa	157	91	159	0	0	0	0	0	0	0	0	0	55	0	55	56	0	0	33	0	0	0	0	34	48	31	70	0	48	0	36	0	0	39	41	14	32	0	78	65	71	0	0	0	0	0	0	20	48
80cd6febd92ff98ee9477223308a21bb	0	0	0	0	0	65	112	90	88	0	74	197	0	0	56	0	0	58	60	0	0	31	0	0	0	0	0	0	31	0	61	52	40	0	0	33	0	0	0	0	0	0	0	78	58	0	0	0	0
a0110882d020caab5dce832a940c0b22	200	122	306	0	0	0	0	0	0	0	0	0	0	0	0	0	0	0	0	124	0	183	99	64	0	0	0	0	0	0	0	0	0	0	0	0	0	0	0	117	135	0	0	0	0	0	0	0	0
eb7807c4dea915e4bb3fed07eea7820f	0	0	0	0	0	100	85	81	48	0	82	42	0	0	46	172	0	0	116	0	0	0	0	0	0	0	0	0	0	0	0	0	0	0	0	0	0	0	0	169	0	48	0	0	0	0	78	89	130
c8a5d85e03fcd2644c64e9f2191f019f	0	0	0	0	0	43	33	0	158	77	462	0	0	0	68	0	0	81	0	0	0	20	0	33	0	0	0	0	0	0	0	0	0	0	0	0	0	0	0	0	0	36	0	0	0	0	0	75	43
b40e1081f29bb208d093a4589fb7ba7d	75	159	41	213	8	0	0	0	0	0	0	0	0	58	0	33	0	64	66	60	49	0	64	0	0	0	0	0	12	0	0	0	15	0	23	0	66	0	0	68	67	0	38	13	28	38	0	0	0
ef946fd31c25873398835f7af6410815	0	0	0	0	0	29	0	57	0	0	0	0	97	71	204	87	0	25	36	0	0	0	0	38	0	78	0	41	0	0	0	0	0	0	0	44	63	31	0	61	59	68	109	69	0	51	0	65	0
d9a89a6d7d3d678b2b79940d8b2706ca	52	78	0	155	31	0	0	0	0	50	0	0	94	68	0	72	0	38	40	0	61	56	35	31	0	59	0	0	0	33	0	0	0	0	0	0	0	61	0	0	0	0	0	0	0	56	0	0	0
cf885a82a209ec194372cb57a235da1c	0	0	88	0	0	0	0	51	72	97	0	0	0	0	112	0	119	0	0	0	0	0	0	0	0	0	0	79	58	63	69	84	42	0	0	0	0	0	0	0	0	51	0	0	122	0	84	68	0
e463d98bc89327ddbc5664da7990f866	0	0	0	0	114	78	53	80	0	32	64	73	0	35	65	0	22	62	0	0	0	0	0	0	0	66	36	0	73	0	0	0	0	0	0	0	0	32	0	0	27	94	0	97	57	48	54	58	51
b052710a144b9b73a90feb6b805a1049	44	0	80	95	0	0	0	0	0	0	0	0	0	0	0	0	0	144	0	60	0	186	76	70	146	26	17	0	0	0	28	0	13	42	51	0	0	25	0	0	97	0	0	0	28	19	0	0	27
5e22681193eca0dbf68bf55b8fd67a36	0	0	0	0	31	0	0	107	32	0	0	64	0	67	132	114	0	35	57	0	0	0	0	0	62	0	33	0	0	0	86	0	0	0	0	0	61	71	0	0	58	64	67	0	77	51	0	0	99
c1de732c8f22c45b98a5662665a321e3	0	46	0	0	0	0	0	0	0	79	0	0	0	35	0	0	0	53	0	51	97	71	88	84	43	43	0	0	0	0	0	0	0	56	55	0	0	82	0	96	54	0	22	0	0	0	0	0	0
39e1f06fbb85b29a1d3086ec6f28a19b	0	280	0	129	0	0	0	0	0	0	0	0	0	0	39	0	0	0	0	0	71	0	0	0	0	50	0	0	0	0	0	0	0	41	127	0	0	107	0	77	0	0	76	0	66	44	0	70	0
e83b2b7039748fe30479aced126985cf	0	0	0	0	0	0	0	67	0	0	0	0	197	485	87	99	0	0	0	0	0	0	60	43	0	35	0	0	0	51	0	0	0	0	0	0	0	0	0	0	0	0	0	0	0	0	0	0	49
d136f416fc2e06b5d2a704d9a7057cca	0	0	53	0	39	59	0	0	0	24	0	25	46	75	54	0	0	0	47	61	0	54	54	87	25	35	35	23	0	0	21	32	0	0	0	34	48	57	38	54	59	20	23	48	25	0	0	0	74
4e0f5527a96fd6af3bf683552950835f	0	0	27	0	45	38	78	85	49	36	57	89	0	0	55	41	0	0	0	0	0	42	21	0	0	0	0	0	0	0	0	63	37	0	27	0	79	0	0	38	0	81	0	60	0	0	42	40	43
1f991a4c66ad4c44473f2c84939c6295	0	0	60	0	0	0	126	0	0	0	0	0	0	129	0	0	101	0	110	122	0	122	147	0	0	96	0	0	0	0	0	122	0	0	0	0	0	168	0	0	0	0	0	0	0	55	0	0	0
067580608105e31c98cefe328855a699	0	0	0	27	36	33	28	36	0	51	0	58	0	83	30	44	0	129	24	0	0	0	37	0	0	132	0	0	54	0	65	0	0	0	0	108	71	0	0	64	0	0	0	54	0	0	0	64	59
e9d0f1929b4acc3404b39ef3c8c0c844	71	86	70	50	77	62	0	0	0	0	0	33	0	0	0	0	0	42	0	0	49	65	51	0	0	85	0	0	52	118	0	0	0	0	0	0	0	0	0	103	78	0	0	0	0	125	0	0	0
b32021d492e4125ea12d62e15294e668	0	121	121	96	0	0	0	0	0	0	0	0	0	0	0	0	0	0	0	0	0	0	0	0	0	0	0	0	0	59	0	39	0	291	373	0	0	0	0	0	0	0	146	0	0	0	0	0	0
8092a2e54edf234839f09ff39af71311	166	430	270	172	0	0	0	0	0	0	0	0	0	0	0	0	0	0	0	0	0	0	0	0	0	0	0	0	0	0	0	0	0	0	0	0	0	0	0	181	0	0	0	0	0	0	0	0	37
3d751f510c8d8643aae01024fc5169b0	0	0	0	0	0	56	0	131	92	88	97	289	0	0	117	104	114	0	39	0	0	0	0	0	0	0	0	0	0	0	0	0	0	0	0	0	0	0	0	0	0	34	0	73	81	0	0	21	0
04806f2e2eee59f13e00eb692129def9	0	0	0	0	0	0	102	78	71	0	0	97	0	0	0	0	0	0	0	0	0	0	0	0	0	0	0	0	0	145	30	116	95	0	0	144	85	131	0	0	0	59	0	0	117	75	0	0	0
ad4abd13b8c7893f1779efad99ecc6c8	0	0	0	0	0	0	0	103	56	0	0	0	43	0	90	0	101	74	82	0	0	0	0	0	0	0	0	0	0	0	91	34	0	0	0	0	28	64	0	0	0	0	107	247	174	49	0	0	0
bf966cd22086d0e7d9fc259ed9b4514b	0	0	43	0	0	0	0	0	0	0	0	0	39	42	35	0	0	0	42	0	0	0	0	0	46	34	0	21	36	0	0	0	57	0	0	56	45	84	50	0	97	0	143	0	0	0	16	32	46
d23b968d809b241a36ab4bc3077fbdfa	0	0	0	0	0	51	190	0	85	203	111	349	0	0	87	110	70	0	0	0	0	0	0	0	0	0	0	0	0	0	0	0	0	0	0	0	0	0	0	0	0	43	0	34	0	0	0	0	0
914bd136e7bca2c9494664d7b173dbba	0	0	0	48	71	0	32	55	49	41	0	11	112	158	121	43	0	0	45	0	0	0	0	0	0	61	29	0	0	23	31	0	0	45	0	0	85	0	0	50	0	0	0	0	0	0	36	43	60
8b7f900f83948fefa1839c4d04083608	0	0	0	0	0	0	0	79	0	0	0	85	45	0	71	52	0	91	0	0	0	0	0	0	0	0	0	0	98	0	36	84	0	53	0	48	113	0	0	0	0	0	76	81	82	55	56	0	0
3cf6c8b717bcfec639d4aea268f68900	67	47	99	78	0	0	0	0	0	64	0	0	101	0	0	0	0	0	0	32	90	0	67	0	0	0	0	0	0	0	0	0	0	0	0	79	0	0	0	95	83	0	97	0	0	0	0	0	0
ad51cf77f2fd4d79eef25749089f013a	54	214	66	176	0	0	0	37	0	0	0	56	39	72	0	0	0	24	58	0	163	0	65	0	0	76	0	30	11	0	6	0	12	0	0	0	0	0	37	0	0	0	0	22	0	0	0	0	29
1dbdbe184d3c6cedfbc5a6ceccf77247	120	77	90	0	0	0	0	0	0	0	0	0	0	0	92	0	76	133	66	57	0	0	0	0	89	0	55	0	0	0	0	0	0	0	0	0	126	51	0	0	0	0	0	96	0	0	0	50	0
f8998ef134e50848b83004135dc79676	195	0	99	0	0	0	0	0	0	0	0	0	0	0	44	0	0	71	0	68	0	82	0	89	0	57	0	0	54	0	0	0	87	0	43	0	140	0	93	0	0	0	0	0	0	0	0	0	34
dd6538a596673e5e3d23645db1b357bc	106	146	160	0	0	0	0	0	0	0	0	0	0	0	0	0	0	0	0	0	0	42	54	59	0	0	69	0	96	0	0	0	0	0	0	0	0	0	0	82	154	0	0	0	0	0	0	83	55
a1d647f01f249f14d15a524a25181aee	0	0	0	0	86	56	62	58	75	95	162	113	0	0	90	83	0	60	75	0	0	0	0	0	0	0	0	0	0	0	0	0	0	0	0	0	40	0	0	0	0	105	80	0	42	42	0	0	0
a8ad178a82bf1c37f2dde0ca6fbdf68f	0	0	0	0	64	36	139	66	0	57	97	89	0	22	70	0	76	0	0	0	0	0	0	0	0	0	0	20	32	58	48	58	0	33	0	0	0	40	0	0	0	0	0	65	51	32	32	17	0
5f36ac8a19fa4f21e5f57e5fb0c1c7e7	47	0	0	0	107	71	0	0	70	0	0	31	0	38	121	0	75	102	0	0	0	0	0	0	0	53	91	0	0	0	0	47	0	0	0	0	64	0	0	0	0	60	71	0	0	0	85	0	0
f52747bed47fe9b8eb085d67cf592c77	48	73	0	89	0	0	0	0	0	23	0	0	38	0	0	0	0	70	0	50	46	76	45	0	0	54	73	29	44	0	0	0	0	86	0	0	0	92	0	55	134	0	0	0	0	0	0	0	0
47e61a4b5067062c52cf9df64bfaf3f6	46	0	90	0	0	0	44	0	0	0	0	76	0	59	52	0	0	0	0	68	0	44	64	0	0	0	0	58	0	0	31	0	0	0	0	52	92	0	0	66	64	101	0	70	0	103	0	41	97
2c0c81dee5d6eb8b1b8be00f74c6299b	0	0	0	0	0	0	0	46	55	0	87	0	100	65	81	75	42	41	62	0	52	0	0	0	85	0	0	0	87	0	0	0	0	0	37	0	108	0	0	95	0	0	0	84	0	68	0	46	0
56271a9549a70cf5e7dc31a89fc60839	0	0	0	0	0	0	0	0	0	0	0	0	50	73	0	0	0	0	40	164	0	0	88	0	0	0	0	0	0	0	147	0	0	0	90	0	28	48	0	0	145	0	0	89	0	121	0	0	0
5e695a86c675da94ba57ebb59155e357	0	0	93	0	37	0	0	0	0	34	54	0	0	60	105	0	0	56	0	0	0	0	0	0	0	41	0	66	76	0	0	0	0	0	0	33	0	65	0	106	64	0	0	0	0	34	0	0	75
a76e959184acb228908d56149ab728a9	0	0	0	0	186	0	78	38	84	76	97	97	0	0	0	0	0	0	0	0	0	0	0	0	0	0	0	0	0	144	83	72	0	52	0	0	0	0	0	0	0	46	0	0	200	0	0	56	0
b3a6e07e7f166b7481d7f041790a932f	0	0	0	0	0	0	0	62	0	0	0	76	0	0	0	0	0	0	0	0	0	0	0	0	0	0	0	0	0	130	0	0	0	0	89	0	71	183	0	0	0	69	172	55	0	100	90	0	117
3f83224f6bb0260bb27d40c361d0d26d	0	0	198	0	0	0	0	0	0	423	0	0	0	0	81	77	0	79	0	0	0	0	0	0	0	0	0	0	0	0	0	0	0	0	0	0	0	0	0	0	0	62	24	0	134	0	68	85	0
7d9b8dc5df0c149ea25485b6dd281724	0	35	51	0	0	0	0	0	0	0	0	0	81	38	0	74	0	0	0	60	0	82	118	103	0	30	43	63	50	0	0	0	0	0	0	0	0	98	0	155	68	0	0	0	0	0	0	0	0
1afc5a986b4e7cc7b2e2c9ca85bbdff7	58	0	83	32	0	62	100	0	85	256	58	305	0	0	81	0	90	0	0	0	0	0	0	0	0	0	0	0	0	0	33	0	0	0	0	0	0	0	0	0	0	0	0	0	0	0	0	0	0
e52ce5b657575246145056cd0e3561d3	76	113	78	98	0	0	0	0	0	0	0	0	0	0	0	0	0	0	0	0	0	25	0	0	0	0	0	0	0	0	0	0	0	0	0	0	0	0	0	0	34	0	0	0	0	0	0	0	0
ff53044e5d91e778eba9c51d57b262af	0	0	0	0	0	41	160	48	108	214	140	383	0	0	69	0	92	0	0	0	0	0	0	0	0	0	0	0	0	0	0	0	0	0	0	0	0	0	0	0	0	46	0	0	0	0	0	0	0
49b568e8a6b265ebc00feae7354ca5e2	0	0	0	0	0	0	0	0	0	0	0	0	0	0	150	213	0	157	85	48	0	0	85	0	115	0	0	0	60	0	0	0	81	0	0	0	86	92	0	0	0	0	102	27	0	0	0	0	0
4b232332015497122be56fb929706142	94	0	531	83	0	0	0	0	0	37	0	0	97	27	0	9	0	28	0	0	17	0	0	0	0	0	15	13	0	15	0	7	0	16	0	7	0	0	0	0	42	0	0	34	0	36	0	0	0
aa587945722c8490e9920ea1dda60155	0	116	34	61	0	0	0	0	0	0	0	0	0	0	0	0	0	0	0	60	550	232	243	0	0	0	0	0	0	0	0	0	0	0	0	0	0	0	0	0	0	0	0	0	0	0	0	0	0
7db77dc0d71c858c8ca66afec7102168	0	0	0	0	60	0	0	59	0	0	54	126	0	36	0	70	0	0	0	0	0	0	0	0	0	0	0	0	0	43	49	37	33	26	19	41	38	40	0	0	0	0	0	121	85	0	36	0	0
f72d529a9c34529082e0e00531361dfa	0	66	0	90	0	0	0	0	0	0	0	0	0	89	0	0	0	59	0	0	0	0	0	0	109	105	53	90	31	0	0	0	0	82	0	0	93	99	65	0	50	0	0	103	72	0	0	0	0
6d16ce58c37a3ec5cf49c82e13f608b4	0	0	0	0	84	0	83	0	0	62	54	0	62	0	0	0	38	0	132	111	0	0	0	0	0	0	0	0	0	0	0	0	0	0	0	0	177	0	0	0	181	0	0	0	72	56	106	31	0
03ede872469a184d49d79e82244ae999	79	123	0	327	35	0	97	0	0	62	0	0	0	0	0	105	0	0	0	0	0	0	84	0	0	0	0	0	0	0	0	0	0	0	0	0	0	0	0	0	0	0	85	0	0	0	0	0	0
ad2c2970ae8c115d5e3b459e241c748e	0	0	0	0	60	55	175	0	127	73	102	102	0	0	0	68	0	0	53	26	0	29	0	0	0	0	0	0	0	0	0	61	15	0	0	50	0	0	0	0	0	70	37	50	72	0	0	0	0
8fee6719cb9f35b630f5406e2dac8208	0	0	0	114	0	90	0	0	47	59	0	0	0	0	0	0	27	0	0	138	93	85	0	75	0	0	0	0	0	0	0	0	0	61	72	63	0	0	0	157	0	0	0	0	0	0	0	0	0
003968893acae84dd5c150291dbf2c6c	0	84	53	98	0	0	0	0	0	0	0	0	0	82	0	0	0	0	0	0	0	0	0	0	84	0	0	0	0	0	0	0	42	0	114	96	76	76	58	76	77	0	0	97	0	0	0	46	71
323e571572eaa09f5c71e46260bcd80a	0	0	0	0	49	0	0	44	70	0	44	0	0	0	155	88	0	0	0	0	0	0	0	21	29	0	0	0	0	69	44	0	0	0	88	0	64	83	0	0	73	80	0	48	57	0	0	53	69
92385ff29f4824cef79de4e4da526445	0	0	0	0	152	103	0	40	0	15	53	52	128	81	160	227	158	0	69	0	0	0	0	0	0	0	0	0	0	0	0	0	0	0	0	0	0	0	0	0	0	0	0	0	0	0	0	0	0
07f239e5ce948b3143f5042a33b3e233	48	57	0	75	0	0	0	0	0	0	0	0	50	0	0	0	0	0	0	0	66	0	50	0	53	0	0	0	0	0	0	0	0	0	87	0	0	0	33	87	105	0	0	0	0	40	0	0	0
61ce63794c0a655607acade04e70c103	66	0	66	0	0	0	0	0	0	92	0	0	124	50	0	0	0	0	0	71	0	0	0	0	0	53	0	0	36	0	34	70	0	63	0	77	28	0	121	0	49	0	71	44	0	53	47	0	0
72f97e1b7fb7c0f83e3d45058c3d70b2	0	0	0	0	0	0	0	62	0	0	0	0	0	0	0	0	0	0	48	54	0	40	0	49	61	0	0	0	90	0	37	40	51	0	0	0	0	0	53	0	47	0	0	73	87	89	81	68	0
7c75fe68e6435719184186e0a5c49624	0	0	0	0	0	30	0	55	31	0	0	0	0	0	111	145	0	0	129	51	0	59	0	0	99	0	0	0	0	0	0	0	0	72	0	39	0	0	0	0	0	74	0	0	0	113	0	0	125
7f5c5f5d71caac720fb56c99e6db637f	0	0	0	0	0	0	0	0	0	139	0	0	0	0	0	40	0	39	0	32	0	0	68	0	105	79	0	0	0	11	0	0	0	0	54	27	0	144	0	117	0	80	235	0	30	0	0	0	61
322a4f1e3d9b9b657d719047293bd852	0	0	0	0	62	107	361	0	0	0	67	214	113	0	36	0	0	0	51	0	0	0	16	0	0	72	0	0	0	0	0	0	0	0	0	0	0	0	0	0	0	0	0	0	0	0	40	0	0
1a41431d9b593ae3e366dd13c1698034	0	0	0	0	65	55	81	48	45	103	158	84	0	0	86	75	0	53	60	0	0	0	0	0	0	28	0	34	0	0	0	0	0	0	0	0	0	0	0	0	0	122	93	0	0	0	0	0	0
28d56130174fb58f801d36291e987b3f	0	0	93	0	0	0	43	0	0	44	36	37	77	0	0	101	46	77	55	0	0	0	0	0	0	38	40	0	0	0	0	23	35	0	0	0	60	75	56	0	70	0	0	39	40	68	0	0	0
825fa8e9eb1863daa09cd0cb59707d58	0	0	0	0	73	0	92	81	75	0	101	92	0	0	69	44	88	78	0	0	0	0	0	0	0	0	0	50	0	0	0	53	0	0	0	0	0	23	0	0	0	62	0	56	51	0	64	58	47
e004a67c21fc3c375ddd49aa67997279	0	0	0	0	0	138	26	61	0	113	80	115	0	0	0	0	510	0	0	0	0	0	0	0	0	0	0	0	0	0	0	0	0	0	0	0	0	0	0	0	0	66	0	0	0	0	43	48	0
834d6ad2246ef7e4c915cf3bc095bd67	73	0	0	0	68	0	26	0	0	0	0	105	86	57	57	90	0	32	82	30	69	0	68	0	54	19	13	31	0	0	0	0	0	32	0	0	45	26	0	0	0	80	0	0	0	0	0	0	0
4b99855d894ca716e655388103d7dcb6	0	114	51	0	0	0	0	49	36	90	23	0	68	0	0	0	0	0	0	0	69	94	88	40	75	0	0	0	0	54	40	0	0	0	0	0	0	0	0	65	66	0	0	0	0	0	0	0	0
629ee62ce99199b9df0b409ea1698142	34	116	47	59	0	0	0	0	0	0	0	0	0	0	0	0	0	0	0	0	493	220	226	0	0	0	0	0	0	0	0	0	0	0	0	0	0	0	0	0	0	0	0	0	0	0	0	0	0
14bec05a2f7db97f9948a48c085eed0d	126	79	80	0	0	0	0	0	0	0	0	0	0	0	0	0	0	68	0	0	0	0	0	0	0	0	0	0	54	0	0	0	46	0	0	0	89	0	62	120	118	0	83	0	0	126	0	0	75
0a750b37ba901521e3a23af073ca13a0	0	0	0	0	41	0	41	32	0	0	0	51	51	114	56	0	0	0	46	0	0	0	0	0	0	73	0	53	0	0	17	70	0	0	0	0	64	0	0	0	0	47	86	0	0	0	46	36	0
7308bcafb9a733fa1f72902214558c31	0	0	0	0	0	0	39	75	0	101	66	135	115	44	81	0	0	45	66	0	0	0	0	0	0	0	0	0	0	0	56	64	0	0	0	0	26	0	0	0	0	104	0	0	0	0	57	0	0
d204cb59bb8ee66c34cd4b5e807a2775	90	0	84	102	0	0	0	59	0	0	0	39	0	0	0	0	0	56	48	0	0	0	0	0	50	0	0	0	0	0	0	0	0	0	0	59	0	0	46	111	44	56	92	0	0	110	35	29	107
d4ee3248f0d520bd65e5b9283688cf67	0	120	0	151	0	0	0	0	0	0	0	0	0	0	0	0	0	0	0	0	0	0	0	0	0	0	0	0	0	0	0	0	0	310	422	0	0	0	0	0	0	0	155	0	0	0	0	0	0
35f42921c321dab978036e451b8bf6c9	0	0	0	0	0	0	0	0	0	0	0	0	82	110	0	0	0	0	0	0	0	103	56	0	85	0	0	81	0	0	0	0	59	57	0	0	0	119	0	107	0	57	198	26	0	65	0	0	0
a39cd6750d8aa0367a7c2e5fd519ad4d	0	0	0	0	0	0	0	0	0	0	0	0	0	0	0	0	0	0	0	0	78	0	0	0	99	71	0	0	63	146	100	0	96	73	85	63	0	0	121	0	0	0	46	0	88	113	0	0	0
abd4cd5ec4c06b3791ea845c73c86e84	0	0	0	0	74	61	0	137	85	0	138	187	0	40	64	113	65	0	0	0	0	0	0	0	0	0	0	54	0	0	0	0	0	0	0	0	0	79	0	0	0	33	0	0	0	0	58	0	0
603f74cdd88ed4a0d81ac07aa3cd7c1d	67	0	0	63	0	45	0	0	0	0	27	36	0	0	0	0	0	0	0	65	90	88	59	0	55	0	0	68	69	0	0	0	39	0	0	0	0	0	45	0	71	44	0	0	0	55	0	0	41
6b41a4e6253956ab3f29966f0df0dd38	0	0	0	0	69	78	94	129	68	77	121	144	63	0	75	0	0	0	79	0	0	0	0	0	0	0	31	0	0	0	0	0	0	0	0	0	0	0	0	0	0	0	0	0	0	0	67	95	0
6865ccd447530a176120056e026fea58	0	0	0	0	83	0	0	66	0	113	0	0	0	0	0	50	0	73	0	0	0	66	132	67	40	0	39	0	57	54	0	0	0	0	0	0	75	0	49	0	0	0	124	53	95	0	0	0	0
3787b2de189de6897ee4b0ac3c205f15	0	0	0	0	41	0	0	22	0	0	0	137	0	24	0	75	35	0	0	0	0	56	57	0	0	0	46	40	0	0	0	0	0	0	0	0	64	0	0	39	0	105	45	0	0	0	201	87	82
96c312ccd7679c6d62cc8078ffa4977e	0	0	0	0	0	100	0	0	0	0	0	0	0	105	0	0	44	0	85	0	0	0	70	0	0	76	47	0	84	0	0	0	0	95	0	0	0	113	0	0	0	0	0	0	0	160	68	88	101
9ce0f7cf2effa283955d5c50ffa9fb1a	156	107	96	96	0	0	0	0	0	0	0	0	0	0	0	0	0	0	0	54	0	99	43	80	0	0	56	0	0	0	0	0	0	0	0	0	0	0	0	47	93	0	0	0	0	0	0	0	62
c25eb7d2ea9d16317fa8e6e82febda9e	31	33	0	72	0	0	0	0	0	0	0	0	86	0	0	0	0	0	50	32	74	0	71	0	30	0	0	0	0	0	0	0	0	69	48	61	0	65	0	112	62	0	0	0	0	0	0	0	40
e8183f524a68d82a861825d3710056de	0	0	0	0	50	40	38	65	107	63	95	68	0	56	145	60	0	0	47	0	0	0	0	0	0	0	0	0	0	0	0	41	0	0	0	0	0	0	6	0	0	93	47	61	120	22	0	0	0
9246d4c2af528c2e3f2d627f8bf0593e	0	53	51	59	0	0	0	0	0	67	0	0	77	0	27	80	0	0	0	0	49	74	92	0	0	0	36	36	0	38	0	0	0	0	0	72	0	0	0	0	0	0	32	0	18	0	63	10	32
f0bef783356826363a74af57a6026d6b	0	103	0	99	0	0	0	0	0	0	0	0	0	0	0	0	0	0	0	0	115	55	92	0	0	48	0	0	0	0	0	0	0	0	0	0	64	87	0	67	150	0	0	0	0	0	0	0	0
73f79bec3b140aa3f2bde4736595f509	0	43	100	45	0	0	0	0	0	0	0	0	193	127	0	0	0	0	0	80	84	0	85	0	0	0	0	0	0	0	0	0	0	0	0	0	0	0	0	0	31	0	59	0	0	0	0	0	0
868f885a8903881609ace29d17a679b4	0	0	99	127	0	0	0	0	0	0	0	0	0	84	0	0	0	0	66	66	83	0	109	0	0	0	0	93	57	0	0	0	0	0	68	0	30	0	0	0	0	0	0	0	0	27	0	61	0
8cf931857622fca8dd31175b17681196	25	0	0	0	191	148	227	0	0	0	116	0	35	60	83	0	40	0	32	0	0	0	0	0	0	0	0	0	0	34	36	28	28	0	0	0	0	0	0	0	0	0	50	0	40	0	0	0	0
f290e20dd2a58da6a7927e93626d7ec4	0	33	0	71	8	0	0	0	0	57	0	0	0	44	0	0	0	0	0	0	66	19	39	0	0	113	21	36	0	0	0	23	10	56	53	75	47	99	0	77	89	16	0	0	0	28	0	33	0
83751186c969b5dfacdc07e481e16d4d	0	0	150	0	0	0	0	0	48	0	0	17	0	0	89	47	0	0	88	0	0	0	38	21	0	0	58	0	82	0	45	60	0	0	0	0	32	0	94	0	0	151	98	0	0	23	75	0	0
0ac5730c119ec5b83b01027097c764bf	0	0	0	0	0	0	0	0	50	0	54	93	0	0	0	0	0	0	0	0	80	0	75	0	52	0	0	0	0	0	0	0	0	0	0	0	0	125	0	0	68	0	76	125	113	0	0	0	0
94305105a299767b390f8233ec38a25c	0	0	62	0	27	0	0	0	0	0	0	20	87	49	49	0	0	30	0	67	32	0	0	0	0	0	39	26	0	0	0	50	0	0	54	55	52	37	62	0	0	26	0	0	48	78	46	30	0
c84a94fb1e43ac0d5a5b12e9e4f434c9	0	0	0	41	75	0	0	0	31	0	0	42	57	0	46	48	0	75	45	0	0	0	0	0	0	0	36	0	0	54	67	0	33	45	35	67	0	0	0	0	0	44	0	0	68	0	0	0	0
3a939abc5f4c6dd4abd0990af7fb0844	0	0	0	0	0	73	158	87	59	0	94	0	0	65	74	70	122	0	49	0	0	0	0	0	0	0	0	0	0	0	0	72	0	0	0	26	0	0	0	0	0	0	0	128	0	0	44	0	0
13c8dee50f6be25356ff7b3ac29e2ee3	0	108	0	103	0	0	0	0	0	0	0	0	77	0	0	0	0	0	0	56	59	0	68	0	0	0	0	0	0	0	82	0	0	75	0	0	0	46	74	41	83	0	38	0	0	115	0	0	49
3f3e8263b9da67645f598cf77f06c3f3	0	0	0	0	0	0	82	0	0	0	0	0	0	82	157	111	84	146	79	0	0	81	0	0	0	0	104	73	0	0	0	0	0	0	0	0	0	0	0	0	0	61	0	0	0	0	66	0	78
d1e05bc72f4df242e70df8c8e699c9c3	0	0	0	51	0	0	0	0	0	0	0	0	56	52	0	128	0	38	51	0	0	0	0	0	113	0	0	0	45	0	34	0	0	103	0	0	60	95	0	0	0	0	151	0	0	73	0	0	57
e3dd409415ed657fba1ed7b5b0fde39b	0	0	0	0	91	34	0	0	0	0	30	0	0	0	46	0	0	0	0	52	0	0	39	45	0	0	37	37	66	0	23	0	0	0	0	0	0	98	128	0	74	0	61	44	42	84	0	0	54
cef5e1e40188596e5a02e9ee02ca7ed7	0	0	0	0	0	83	0	95	0	0	0	103	0	9	221	32	49	0	0	0	0	0	0	0	0	0	0	0	40	0	0	0	33	0	42	0	0	0	0	0	0	52	52	97	89	0	65	68	70
1a3c827aecd54fa30a545296cc8d5b3b	0	0	0	0	0	66	64	58	0	31	88	122	25	0	27	0	0	0	37	0	0	0	0	0	29	0	13	12	19	0	0	0	0	0	0	0	0	0	0	0	0	57	31	123	112	70	0	0	17
aac78b94f9ee805c8561ccacc17e401f	0	0	0	0	0	0	0	0	0	0	0	0	0	54	0	0	0	61	0	0	54	0	80	0	0	0	0	0	0	57	0	0	0	88	0	0	53	0	69	70	94	0	63	0	0	101	0	0	41
61f8b2175dacc95c8b804dccb9b0654d	64	82	418	66	0	0	0	0	0	0	0	0	107	0	10	0	0	0	16	29	0	17	23	0	17	21	0	0	0	0	17	0	0	0	20	0	37	9	34	40	0	0	21	0	31	32	0	11	24
9dcc2b54ecc46f0a3552dd72c5e53efe	0	31	0	0	0	0	0	0	0	28	0	0	101	126	54	84	0	38	50	28	68	31	71	0	42	83	0	0	0	16	0	0	0	33	0	52	45	57	0	0	0	50	38	13	0	0	0	0	16
89e431aba9334cdb0ba9be18131e2940	0	0	55	0	0	0	0	0	0	0	0	0	0	0	0	0	0	120	0	38	0	49	42	74	0	27	54	0	28	0	0	0	0	0	0	30	98	0	109	62	98	0	0	0	0	0	0	123	120
50a6bd4c2710e5536784c54046335d06	0	0	0	0	0	0	0	35	0	32	0	34	0	0	74	51	63	0	52	0	0	0	0	0	0	0	0	0	0	0	0	0	0	0	0	0	0	0	48	0	0	18	0	64	96	181	78	0	0
eedfd450dcd5b7c0fbcc7e7b12da8c94	138	111	63	92	0	0	0	0	0	0	0	0	0	0	0	0	0	34	0	0	0	71	46	34	0	0	0	0	0	0	94	0	44	0	0	0	52	0	0	54	73	0	0	0	0	45	0	0	67
b93e0ce11785f3302078624522f621ea	40	96	0	75	0	0	0	0	0	0	0	18	0	0	0	14	0	31	0	19	44	0	0	36	0	0	0	0	18	0	0	0	0	62	0	32	0	0	75	80	102	0	0	0	0	0	0	0	34
57156b25540ea90758ff7fdb22d9ed2b	0	0	22	0	0	0	0	35	42	24	24	47	0	0	72	55	13	63	22	0	0	20	0	0	0	36	48	0	0	0	17	28	43	0	41	0	48	0	50	0	0	32	67	56	0	0	50	69	52
6b6865e5e548d8857b39f5ed968f94c0	0	0	31	0	0	0	0	0	0	0	0	0	0	82	89	0	0	0	50	29	0	0	0	0	0	0	21	0	0	0	13	0	29	0	0	38	61	0	0	43	40	0	104	0	31	46	57	118	30
c565ab021c4dc32e9ba167575f6ed34c	53	0	60	0	57	48	0	49	53	60	77	0	23	0	89	0	67	21	33	0	0	0	0	0	0	0	35	29	0	31	49	0	0	0	25	0	42	0	0	0	0	43	0	0	0	0	74	0	78
2029d40295d8b15e58f3c5e7c1f7319c	0	0	0	0	0	0	0	127	0	0	0	0	0	36	87	55	0	93	87	35	0	0	0	0	0	0	0	0	0	0	107	0	74	0	0	0	0	0	0	0	0	0	0	231	155	45	0	42	0
b93a9dbceac83ee09d023d4652649f5b	0	0	0	0	0	0	0	0	0	0	0	0	63	78	51	85	0	125	101	0	0	0	0	0	60	0	0	0	0	0	63	0	0	0	0	0	0	101	98	56	0	0	69	0	76	0	0	0	74
5100ac31521319322288268789527d8e	0	63	73	0	88	0	0	0	0	28	62	28	0	0	65	0	0	0	58	0	51	0	0	32	0	0	0	0	0	0	59	0	0	0	0	0	0	45	0	0	0	63	82	21	0	0	0	0	51
2face37e7bf585b541144864c7a649df	0	0	0	0	0	0	65	0	54	0	87	0	0	0	0	0	0	0	0	0	0	0	0	0	0	0	0	0	113	188	136	0	0	0	0	123	0	0	0	0	0	0	0	159	108	0	0	0	0
5cffb79aef2a85ed082fac47bb17d2b0	0	0	0	0	0	0	0	36	0	0	35	17	0	24	0	0	0	0	42	0	0	0	0	0	0	0	15	0	46	0	0	0	0	0	39	29	0	0	0	0	0	0	0	73	55	39	0	0	0
558e27fdb08fd3ba55f4f79f984d3406	0	0	96	0	0	0	0	0	0	0	0	0	238	219	92	0	0	135	0	65	0	52	129	0	0	0	0	0	0	0	0	0	40	0	51	0	0	53	0	0	0	0	0	0	0	0	0	0	0
818308c4bc0d2273094e62dc0871f36e	52	0	0	0	0	0	0	0	0	0	0	0	0	0	0	0	0	28	0	0	0	110	77	69	46	0	111	0	0	0	0	0	0	0	0	103	62	0	82	87	86	0	60	41	0	75	0	0	76
f350e9da8b251926698c7126930261f1	0	137	0	122	25	31	0	0	0	0	0	0	41	63	68	88	0	0	0	41	181	50	53	0	56	0	0	0	0	0	0	0	0	0	0	0	27	0	0	43	44	0	30	0	0	0	0	20	0
d631fd17611ca6a6ffd98aec52970d7d	0	0	0	0	54	79	229	105	36	0	37	0	158	0	0	27	0	0	84	0	0	20	0	0	0	0	0	0	0	87	23	31	0	0	43	0	0	0	0	0	0	0	0	0	0	35	24	0	0
0b409bf5bc979d5d40c0e6b113a3aa05	0	0	0	72	0	0	0	0	0	0	0	0	0	63	0	0	0	0	58	0	0	0	0	0	0	0	0	0	0	92	37	0	70	0	106	46	74	74	29	0	25	0	111	0	55	57	0	0	60
22f8527ca5f03670f7ddc705b40924dc	53	80	0	0	0	0	0	0	0	0	0	0	0	0	0	0	0	0	0	0	33	0	0	0	0	0	0	0	0	0	0	0	0	0	0	0	0	0	0	60	0	0	0	0	0	0	0	0	0
5a9063f0a80c2378e90d37132e4bca7c	0	0	0	0	52	0	81	0	158	57	44	74	0	0	45	0	0	0	0	0	0	0	0	0	0	0	0	0	0	0	0	62	0	0	0	0	0	0	0	0	0	31	93	45	130	94	0	0	0
505a3da9e8570b9baa097efc02b66e6d	32	0	0	0	0	0	0	44	0	0	0	0	31	0	59	39	86	68	45	0	0	0	0	0	0	0	67	0	36	90	56	36	0	0	0	64	0	0	39	0	0	0	0	60	0	60	39	0	0
5efec616a061b94d1940659c79ab0d5b	0	312	80	337	0	0	0	0	0	0	0	0	0	0	0	0	0	0	0	0	47	0	103	0	0	0	0	0	0	0	0	0	0	0	0	0	0	0	0	127	39	0	0	0	0	0	0	0	0
5f84d523c25c9be21b521067db82902f	0	0	0	0	0	124	0	65	0	0	0	47	0	0	0	0	0	0	0	46	0	0	92	109	109	0	60	0	65	0	0	0	0	0	0	78	0	0	0	144	0	0	0	86	0	126	0	0	0
adfe12a0813fffede8de59e43aef845a	77	140	111	225	0	0	0	0	0	58	0	0	47	0	0	0	0	0	0	0	73	52	66	53	61	66	0	0	0	0	0	0	0	0	0	0	0	0	0	51	70	0	0	0	0	0	0	0	0
7e04b6cecb6598411221d96e76f4191e	0	78	95	46	0	0	0	0	0	0	0	0	123	107	0	68	0	48	0	0	0	0	0	0	0	61	0	0	0	0	0	0	0	0	0	83	92	0	0	87	54	0	0	0	0	0	0	0	0
0d707f4d793bff5249ee8621de8e0a2f	0	0	0	0	106	33	0	141	89	0	51	83	77	0	97	306	0	0	40	0	0	0	0	0	0	0	0	0	0	0	0	64	0	0	0	0	0	0	0	0	0	0	0	0	0	0	0	0	0
c750654c11e83b1a63d1577d6afcc83c	0	0	0	0	46	40	0	0	0	35	0	0	60	79	40	55	0	0	59	0	0	0	0	0	0	69	0	0	0	0	0	0	0	0	0	0	0	53	0	0	0	37	119	0	32	0	0	49	0
fd5c10b0603c8978fd1e8e7222bb731c	0	0	52	0	0	0	0	0	0	0	0	0	0	0	0	0	75	0	0	34	0	0	0	43	0	0	71	47	0	0	0	0	0	0	0	38	123	30	52	24	0	46	46	0	0	0	288	44	83
a5fc01bad1b4bed262527161032e5c96	0	0	0	0	196	0	85	0	88	88	0	34	0	0	0	0	0	28	0	0	0	0	0	0	0	0	0	0	0	153	0	48	0	0	0	0	0	0	0	0	0	0	57	0	211	0	63	0	0
e76d8a47bbc4387dbb882b1c8755bcd2	0	0	0	0	0	0	0	167	33	0	0	243	0	0	161	253	0	65	0	0	0	0	0	0	40	0	0	0	60	0	0	0	0	0	0	0	0	0	0	0	0	0	0	62	57	0	0	0	0
3a0598045dad5acec3fc3f77c4e30ea6	0	0	0	0	0	0	0	0	45	0	0	68	0	0	51	37	50	114	53	0	0	0	0	0	0	0	0	0	0	0	0	0	0	0	0	86	36	0	0	0	0	51	57	47	83	59	75	0	38
48cfdaaeecb74d7a806c836b3209e077	0	114	0	71	0	0	0	0	0	0	0	0	0	0	0	0	0	0	0	34	0	46	0	0	0	0	0	0	0	0	0	0	0	0	73	50	0	0	0	123	0	0	56	0	0	119	0	0	36
a66e8c880744d89993ccf2487161e974	0	0	0	0	0	0	87	0	45	488	119	51	0	0	0	0	317	0	0	0	0	0	0	0	0	0	0	0	0	0	0	0	0	0	0	0	0	0	0	0	0	32	0	0	0	0	0	0	0
4283f47b2322e31658b7a972c4d6857c	66	0	0	0	0	0	0	0	0	0	0	0	69	40	0	0	0	0	0	0	31	76	97	80	43	0	36	64	0	0	0	0	0	0	0	0	86	0	0	170	72	0	0	0	0	0	0	0	73
3e60fefdd0b70789f03ea7d3c729a41a	0	0	0	103	0	0	0	0	0	0	0	0	332	37	0	0	0	0	0	53	38	68	64	30	60	41	21	50	0	0	0	0	0	26	22	0	0	0	28	52	90	0	0	0	0	0	0	0	0
3b7116e4387ea5477043a553ac092a98	0	68	90	51	53	0	0	0	56	0	0	0	46	0	0	46	0	0	0	60	0	44	0	59	0	0	0	0	0	0	0	0	0	0	0	32	0	0	117	67	69	0	0	50	0	28	0	22	0
c0373cd297612781ec4b28e6bb0137f6	0	132	0	142	0	0	0	0	0	0	0	0	42	60	0	0	0	51	0	0	51	79	63	31	65	79	0	28	0	0	0	0	0	0	0	0	0	113	0	0	60	0	35	0	0	0	0	0	42
ff60b850c738292c0ded1c89b7ae5320	0	0	0	0	54	0	0	84	0	0	0	0	0	0	0	62	0	60	0	0	0	0	0	0	0	0	0	0	45	0	0	41	0	0	0	0	0	0	0	0	0	170	56	0	183	123	106	74	0
71a11c9d224ae060816a12ca562b6150	75	0	102	0	0	0	0	0	0	0	0	0	110	38	0	0	0	45	0	43	36	0	104	81	0	41	0	60	0	0	0	0	0	0	0	0	0	62	0	87	102	0	0	0	0	0	0	0	0
e818fc05d4121fee1b95193f44250c89	103	118	363	83	0	0	0	0	0	0	0	84	0	0	0	0	0	115	0	0	0	0	0	0	0	0	0	0	0	0	0	0	0	0	0	0	0	0	0	0	0	0	0	0	208	0	0	0	0
2eedfeb3cad1b7e858fc0d91bf8096b5	53	0	53	0	91	68	0	0	0	35	0	0	0	0	65	44	56	50	28	0	0	0	0	0	37	0	0	51	0	0	0	0	0	0	0	27	0	0	41	0	69	55	87	46	53	0	0	33	73
3ac17733b575e6d043b804e0e03ab435	83	52	27	95	27	0	0	0	0	31	0	0	0	76	0	0	0	0	21	0	104	0	41	0	80	80	0	50	0	0	0	0	0	0	0	0	20	51	0	50	78	0	0	0	0	0	0	0	0
e79c63042c604c392759bbe852bf339c	0	0	0	0	0	0	0	0	0	0	0	0	43	107	70	173	0	58	69	0	0	0	0	0	0	33	0	0	0	0	0	0	0	0	45	53	150	0	48	0	52	0	120	49	0	0	59	0	0
cf6ce93946fcb43f5a73be4342920719	46	75	0	24	0	0	0	0	28	61	0	0	78	23	0	0	0	68	52	0	0	0	69	0	0	0	0	38	0	0	69	0	0	0	62	35	19	33	0	72	0	0	45	17	0	24	0	0	20
914bf7b0a5f31510cb868afee7f3a55c	58	0	27	84	0	0	0	0	0	0	0	0	0	38	0	0	0	0	29	0	131	0	115	0	26	86	0	47	0	0	0	0	0	71	60	0	38	49	44	87	64	0	0	0	0	0	0	0	0
af5878a4822af0c8b204f51e25ac9d31	58	0	0	39	0	0	0	0	0	103	0	0	122	140	0	0	0	0	0	0	0	0	67	0	59	56	42	111	0	0	0	0	0	0	0	0	0	48	0	0	57	0	46	0	0	0	0	22	45
b1eb656bf83fcadab2bf7d8e3b6e5dc1	0	0	73	0	0	106	0	177	83	114	0	0	0	0	72	0	82	0	0	0	0	0	0	0	0	0	0	0	0	0	0	0	0	0	0	0	0	0	0	0	0	114	0	0	113	0	31	74	85
1dd6874916e2587851da17a39173fefc	0	0	0	32	0	0	48	0	0	0	0	0	18	0	0	40	0	0	0	0	0	40	0	33	0	0	0	0	0	0	31	0	0	0	0	0	0	64	83	0	0	29	0	0	48	0	0	38	0
48368ca6f8d9ae0022dae329abc34400	0	0	0	0	0	0	42	0	0	112	44	63	141	0	0	0	30	0	0	0	0	0	0	0	0	0	0	0	0	0	0	0	0	0	0	0	0	0	96	135	70	0	0	45	92	93	0	73	0
aa94ce0d621e13ce71e0f3c1dae99e56	0	20	0	0	0	129	102	64	58	88	61	47	41	0	47	0	24	67	67	0	103	0	0	0	0	0	0	0	0	0	0	0	0	0	0	0	0	0	19	45	13	0	0	0	0	0	49	0	0
f7f88e081403c53f2e1655ddbba14e81	0	0	20	0	0	0	0	90	65	0	82	92	0	0	49	75	0	0	87	17	0	0	0	54	27	0	0	0	0	53	0	30	33	0	0	30	43	0	31	0	0	69	77	0	0	0	0	0	0
d213a2184ce3d9caca1ab405f2e72149	0	0	0	0	87	0	0	0	0	0	0	0	57	74	0	104	0	59	0	0	0	0	0	52	66	0	0	55	0	0	76	0	71	0	0	0	0	0	0	0	58	0	0	97	0	116	51	0	91
9531e038b07d262e57391ef131c9e1eb	0	0	0	0	56	0	0	55	71	69	0	0	101	0	0	0	67	0	0	0	60	0	0	0	0	81	0	0	0	49	0	0	0	0	51	116	0	41	0	0	40	0	0	0	0	89	0	109	0
10d4099a965e0f835bef6d209139e910	0	0	0	60	58	48	0	0	63	0	54	0	59	0	0	74	42	0	83	0	0	0	0	0	0	0	0	54	0	0	52	0	0	0	40	48	0	61	0	56	124	59	0	40	0	0	0	0	0
8cea3734d05a38a2b61dc0d97a27612a	77	0	41	0	0	63	0	78	0	48	82	0	61	0	63	0	0	0	0	0	0	52	0	0	28	0	0	0	99	161	0	0	0	0	0	0	52	0	0	0	0	0	0	0	0	0	0	50	0
eb428094fc90d7913067ac9c1d3a5b46	0	0	0	0	63	58	0	0	0	28	0	0	40	101	0	41	0	0	0	45	0	18	0	0	26	39	0	32	0	55	29	0	0	40	46	0	0	50	0	0	0	96	55	61	47	52	19	0	66
c94fd159622524fba028f3091ad0a64f	26	0	32	0	31	0	44	98	36	64	76	0	0	0	27	0	37	0	0	0	0	0	0	0	0	135	0	0	106	0	58	0	0	0	0	0	79	0	0	0	45	0	0	0	0	0	0	52	0
d6f9864a9c39727b6129548d93e221b7	0	0	0	46	0	0	0	0	0	0	0	158	133	159	90	0	0	79	0	0	0	0	0	0	0	0	0	0	0	0	0	0	0	0	0	0	0	0	0	0	0	0	0	243	0	0	136	0	0
b53be55f5aa64cfd49a1ff0bda022c65	35	0	43	0	0	0	0	0	0	0	0	0	0	0	0	0	0	0	0	77	0	83	0	0	92	0	0	63	0	0	0	0	0	0	0	0	0	0	60	84	0	0	0	18	0	116	0	0	99
7db01fc0c95d31a579c902e6e279b098	0	0	76	0	0	0	0	0	0	0	0	0	0	0	26	19	0	0	0	170	0	49	0	0	0	0	0	0	0	0	132	20	0	62	0	0	0	0	93	108	0	0	41	78	103	0	0	13	0
ac66144279e94f7862f1b9e2963d40e8	0	0	0	0	56	128	39	100	62	62	110	0	0	0	91	55	87	0	0	34	0	0	0	0	0	0	70	0	0	0	0	38	0	0	0	0	52	0	0	0	0	38	0	63	0	0	0	0	0
19a3a7fdcc268c40c27f09d8aa3d53de	0	84	0	0	0	0	0	0	0	0	0	0	0	0	0	0	78	71	0	150	0	269	114	0	0	0	0	0	0	0	0	0	0	0	0	0	0	0	0	0	84	0	0	0	0	0	0	0	0
9a0baa98188294bed82461704c9cc178	0	0	0	0	0	34	0	56	126	96	107	90	0	57	143	49	34	29	0	0	0	0	0	0	0	0	0	0	0	0	0	65	0	0	0	0	0	0	0	0	0	75	0	51	88	0	0	0	0
f414ded1073b3ceb9d0fd78f97bc9c1d	0	0	0	0	60	62	0	0	66	73	0	98	0	0	33	0	29	0	46	0	0	15	0	0	0	0	0	0	0	0	57	72	35	0	58	0	0	0	35	63	0	0	0	74	93	90	0	0	0
67b2620bf66254d817d254c0dea7af59	26	0	0	0	0	0	96	0	46	418	107	59	0	0	0	70	273	0	0	0	0	0	0	0	0	0	0	0	0	0	0	0	0	0	0	0	0	0	0	0	0	0	0	0	0	0	0	0	0
faa05bbc7e0566601cfea4e001868ea1	0	59	0	49	0	0	0	0	0	0	0	54	0	69	0	59	0	62	0	64	0	56	0	32	0	0	0	0	0	0	41	0	0	63	0	0	29	0	62	88	46	0	74	0	0	0	0	0	0
e2b729bf76da5b5649cf696614e5baa2	0	0	0	0	0	0	0	22	0	0	0	0	70	37	85	49	0	171	104	0	0	0	0	0	0	0	0	0	0	0	0	0	0	25	0	0	0	0	0	0	0	0	0	0	0	0	0	0	51
5722a3fb25b126bd2d840e2d6ae9ddf5	0	0	0	0	47	0	0	83	0	0	0	89	0	0	61	0	0	49	51	25	0	0	0	29	0	0	38	52	74	50	28	0	0	31	0	0	0	0	0	0	39	80	23	47	55	0	39	36	42
ec9122121da030affeb3ebdd8846c678	0	29	58	0	0	0	0	0	0	0	0	0	0	0	0	0	0	105	26	48	0	52	0	0	16	0	0	33	0	0	0	0	22	0	0	40	105	56	113	52	94	0	0	0	0	0	0	108	112
5a088bcd1d0ef442485a0fb6f38fa713	0	0	57	0	71	0	0	0	0	0	0	36	89	94	0	0	0	0	60	140	0	82	59	0	0	0	0	0	0	0	0	0	0	0	0	0	36	134	0	0	121	0	0	0	0	0	0	23	0
3d0be779442cf678ba9dd9c31bb9fe52	0	0	56	0	47	47	0	75	80	0	103	69	0	0	132	44	0	0	0	0	0	0	0	0	0	49	0	43	0	0	0	30	0	0	27	56	0	0	0	0	0	0	0	52	0	0	0	86	0
2ddea070fc5fb9a51a1c7bbcad2a24ad	31	56	363	0	0	0	0	0	0	0	0	0	0	0	45	0	0	76	0	0	0	0	0	0	0	0	0	0	0	0	0	0	0	0	0	0	59	0	66	0	84	0	69	0	0	0	60	0	89
0158bec9e6793600e139b1ed66f4aada	0	0	0	0	57	96	135	0	0	51	117	346	0	0	0	222	0	0	0	0	0	0	0	0	0	0	0	0	0	0	0	0	0	0	0	0	0	0	0	0	0	62	0	0	0	0	0	0	0
6d3500363aecb3aad11372c25db6451d	29	0	0	0	74	99	92	72	0	0	83	68	0	0	112	52	0	0	54	0	0	0	0	0	0	0	0	89	0	0	0	0	0	0	0	0	36	0	0	0	0	45	52	39	0	0	0	86	0
d620e31e208b5d443c107dd4cf976d4e	0	0	0	0	0	0	55	0	51	0	93	0	0	0	0	0	0	0	0	0	0	0	0	0	33	81	22	37	0	0	0	43	0	22	49	105	55	0	0	0	0	91	0	87	33	47	34	90	0
874e8f7840a2fce5583a17b8bba8b729	0	0	0	0	17	22	0	33	0	42	0	57	0	0	0	0	0	0	0	0	28	0	0	0	0	0	0	0	0	0	0	28	64	0	64	0	50	0	0	0	0	0	0	60	52	56	0	0	0
2600712ea23db6bdcb2ee8a0e52daea3	0	0	0	0	0	20	0	0	0	0	0	40	42	0	0	0	0	0	41	70	0	0	0	0	0	74	70	0	42	0	0	0	0	0	106	62	0	0	57	0	0	61	0	0	0	0	49	0	0
caf42243c3e05d9aa9dd29a238917a67	87	0	90	0	126	0	0	0	0	0	0	0	113	0	80	0	0	0	0	105	0	0	0	118	0	0	66	0	0	0	0	0	0	0	0	0	0	0	0	0	0	0	0	159	0	0	133	0	0
356977a9cb2149b72b73bff2260c0666	0	0	60	0	0	0	0	0	85	56	0	0	0	0	68	0	122	38	0	0	0	0	0	0	0	0	0	0	0	66	73	0	0	0	0	0	0	0	0	0	0	61	0	0	122	35	109	75	0
c0b25e2a28db4df6391fbb9d63db77d7	53	0	0	0	0	0	23	0	0	38	0	0	0	54	0	55	33	0	62	0	0	70	57	31	37	46	0	0	0	0	0	0	0	43	0	0	0	0	0	43	48	0	31	0	0	69	0	0	0
f5b6c1759bffc89a0c645e9577613be6	0	49	0	0	0	0	0	0	0	0	0	0	0	0	38	0	27	0	0	0	0	0	0	0	0	43	0	0	0	0	0	0	27	0	0	0	0	199	0	308	83	0	0	0	0	0	0	0	0
1d541477e35cc92731e0846726f39a66	0	68	137	54	0	0	0	0	0	75	0	0	119	0	0	0	0	0	0	0	43	59	77	0	0	43	0	0	0	0	0	0	0	33	0	0	70	48	36	75	107	0	0	0	0	0	0	0	0
cdf41b7d3f81fa800f9b443c3517cd83	0	0	116	143	0	0	0	0	0	0	0	0	148	0	0	0	0	0	0	0	142	94	59	0	97	162	0	0	0	0	0	0	0	0	0	0	0	0	0	0	113	0	0	0	0	0	0	0	0
08477ee2cf511917f22d1d48da28d76e	0	0	0	0	55	0	0	0	0	0	0	0	0	0	0	0	0	0	0	0	0	0	0	0	0	70	0	0	0	96	39	90	0	105	0	74	0	98	0	120	0	0	0	0	58	0	0	0	0
2a2f489bfedd04b162eacafd5a439b55	67	0	65	0	0	0	40	14	31	0	17	0	59	73	0	52	6	25	41	61	0	38	54	0	0	0	0	0	37	0	0	0	57	15	0	0	0	0	0	48	0	0	0	42	0	39	15	48	54
fd551d28a56453e24d1f448c1068a8c8	0	0	44	30	0	35	29	29	23	0	65	0	36	0	0	0	0	0	57	17	0	29	27	0	20	0	0	14	20	50	29	37	18	14	0	38	0	22	0	25	29	35	0	65	36	0	0	0	46
72110e91007f6bd688eae8e701deee84	0	0	0	0	0	0	0	0	0	0	0	0	54	103	60	147	0	0	60	0	0	0	62	0	0	0	0	0	0	0	61	0	0	58	0	0	0	0	0	0	0	20	114	0	54	105	0	56	115
abeae6be76e2c5f70d9a35088c22c3ac	0	0	0	0	0	63	0	0	0	0	68	0	0	51	116	50	75	0	32	0	0	0	0	0	0	0	0	0	0	0	80	48	0	0	0	0	0	0	0	0	0	68	94	80	0	0	90	74	0
1305bc1c1b2e2f8fe5bccdb857058c2d	0	0	0	0	0	41	0	0	71	0	0	0	154	96	0	56	0	0	51	20	94	24	36	0	0	168	35	0	0	0	0	0	0	0	0	0	0	0	0	43	56	0	0	0	0	0	0	0	0
3076830f9bcc0b037bb42451d7f90b51	0	0	0	0	0	0	0	149	0	0	0	234	0	30	168	252	0	61	60	0	0	0	0	0	0	0	0	0	0	0	0	0	0	0	0	0	0	0	0	0	0	49	0	63	0	0	0	0	0
6dcb54a6871ac5e0b974d0d89e035cd9	0	0	0	0	0	0	0	0	40	180	0	0	0	0	0	69	248	96	0	0	0	0	0	0	0	0	0	0	0	0	0	0	0	0	0	0	0	0	85	0	0	68	0	0	0	0	121	0	60
4d8b9effaeb8190e4ced079773b0d18b	0	78	57	0	0	0	0	0	0	0	0	0	0	0	0	0	0	77	0	123	0	45	42	140	0	0	0	0	0	0	0	0	0	0	0	0	0	0	51	0	0	41	0	0	0	145	60	0	83
abc357299d8c35e382fb63465686376b	126	160	94	178	0	0	0	0	0	0	0	0	0	0	0	49	0	0	42	73	0	0	131	0	0	0	0	0	0	0	0	0	0	0	0	0	0	0	0	0	0	0	0	0	0	0	32	61	0
ba114879018f383c58df43c977cee8a8	52	0	0	0	0	0	53	0	0	0	0	24	0	0	0	48	0	46	39	0	0	41	65	46	0	0	26	0	0	0	0	0	32	0	57	80	0	0	0	0	0	0	0	54	50	62	0	36	51
81f59f47d7d5e192e24b350f247aab0b	0	151	0	106	0	0	0	0	0	0	0	0	68	67	0	56	0	0	0	66	0	0	86	0	96	63	0	0	0	0	0	0	0	0	0	0	0	105	0	85	76	0	0	0	0	0	0	0	0
208810351c4f4d4e46b2f49e36ff3d57	105	0	45	48	0	0	0	0	0	0	0	71	18	0	0	0	0	129	0	0	0	0	0	0	0	0	0	0	0	0	55	0	0	0	29	32	81	0	0	74	70	0	0	0	57	50	0	0	0
de9d1ed01460cfea64f09100103c7355	73	128	75	112	0	0	0	0	0	0	0	0	80	0	0	0	0	41	37	0	62	84	77	59	0	0	0	0	0	0	0	0	44	0	81	0	0	0	0	0	0	0	0	0	0	0	0	0	45
bd6e437eaaf712ff8da2ce0b10dbf30a	0	0	0	0	69	85	75	54	85	75	0	0	0	0	0	0	111	0	68	0	0	0	0	0	0	0	0	38	44	0	42	0	39	0	0	46	0	0	0	0	0	96	0	51	0	0	59	0	0
318d5c8592db85bda203e36d2065a5d8	0	33	0	77	0	0	0	0	12	45	0	0	56	31	0	47	0	0	34	0	0	0	0	0	28	128	0	0	0	0	25	0	0	0	48	0	28	79	10	88	0	0	43	0	22	0	0	0	35
cd4050be6dc3eb53443560803889853c	0	0	114	0	0	0	0	0	0	0	0	0	0	0	47	0	67	0	0	0	0	0	0	0	0	0	73	0	35	0	0	0	0	0	0	35	100	0	0	0	17	53	57	0	0	0	315	0	98
155ff10b7431c49fa78c204043d00305	147	134	69	288	0	0	0	0	0	0	0	0	37	0	0	0	0	0	0	0	44	0	45	18	0	0	0	0	0	0	0	0	0	56	0	0	0	0	0	0	0	0	0	0	0	0	0	0	0
33a8c4630df8263faebca59d822bde18	0	0	0	0	0	0	0	0	0	0	0	40	0	0	0	0	0	91	0	59	0	0	0	0	0	0	35	0	0	0	53	0	0	80	0	93	0	0	0	0	0	0	0	74	95	0	0	30	0
c15d125115b0cd7f12e809e6acc3d223	0	0	0	0	0	0	0	0	0	0	0	0	0	0	0	80	0	0	0	65	0	0	49	74	104	0	47	53	0	0	0	0	0	0	0	49	63	0	0	0	22	120	0	0	0	0	178	0	65
4e2d83b9286915d6a85152da9efb817b	44	118	22	138	0	0	0	0	0	0	0	0	0	0	0	0	0	0	0	0	64	0	0	0	0	0	0	0	0	0	0	0	0	0	0	0	0	0	0	72	118	0	0	0	0	0	0	0	0
95b883b796c7189a245c847cb95c67af	0	62	105	0	0	0	0	0	0	0	0	0	0	0	0	0	0	78	67	0	62	50	67	54	0	0	0	0	0	0	0	0	0	42	0	0	46	0	0	40	81	0	0	0	0	0	0	0	0
e1c902cd66f4ef9208390d8f58983aec	0	0	0	0	0	0	53	0	0	0	0	0	0	0	0	0	0	0	0	106	0	56	0	149	0	0	132	0	57	0	0	0	122	95	0	106	0	0	0	0	106	0	0	0	0	62	0	0	0
2f6168c424844bdb4b6ed731bbbb4289	0	0	0	0	0	0	0	0	0	0	0	0	39	0	0	0	0	0	0	0	0	129	168	0	62	0	86	81	158	0	0	0	0	0	0	0	0	0	0	0	74	0	0	0	0	0	54	0	95
1e0acc6d776631cb759d315f26eb156b	60	0	41	0	0	0	0	56	0	0	0	63	0	0	0	0	24	0	19	0	0	34	0	69	0	26	0	47	48	0	32	0	0	0	0	0	43	35	0	0	31	49	39	0	33	41	0	64	68
e310b94386d15d18879251288fac1742	0	0	0	0	37	0	67	133	59	0	57	72	77	41	50	56	0	0	77	0	0	0	0	0	0	0	0	0	0	0	0	0	20	0	0	0	30	0	0	0	0	0	14	120	59	0	62	0	0
ba68f9e8c67707de90e7f2b232e12a38	101	0	62	0	0	0	0	0	282	0	0	0	0	0	0	0	0	0	0	0	63	0	0	0	0	0	0	0	0	0	0	0	0	102	147	0	0	49	154	0	0	0	0	0	0	0	0	0	0
3022bf7985e1825c6b2439b1f2413c9a	0	0	0	0	0	0	0	0	0	0	0	0	35	0	167	95	0	0	93	0	0	0	0	0	0	0	0	0	39	0	40	44	59	0	0	0	32	0	0	0	21	0	0	67	29	43	0	74	28
b03026897d42918d2acb66c90f9a49b3	0	0	0	0	57	0	0	86	124	148	0	0	0	0	0	0	138	0	0	0	0	43	0	38	0	0	0	44	12	0	0	67	0	0	0	0	0	0	0	0	0	56	0	0	0	42	0	98	0
c7c0d774bf2310551ba18f2b6fcb26ea	0	154	0	172	0	0	0	0	0	64	0	0	0	0	0	0	0	0	0	0	87	0	61	0	0	60	0	50	0	0	0	0	0	0	0	0	0	0	45	61	60	0	0	0	0	0	0	0	0
a7d483cea281815600717216d523df48	0	37	0	69	0	0	0	0	0	0	0	0	0	0	0	128	0	0	0	0	0	47	0	0	44	0	0	0	34	0	0	0	0	0	0	57	0	0	0	62	0	0	0	120	75	0	0	0	0
082efa73fb09ccfa9b489d13a6bab6c0	0	0	0	95	96	67	94	92	0	86	39	104	137	107	0	0	0	0	0	0	0	0	0	0	0	0	0	0	0	0	0	0	0	0	0	0	0	0	0	0	0	0	0	0	0	0	0	0	0
b639418d394c42a01ba0e8169cecba6a	0	48	0	91	0	0	0	0	18	0	0	0	80	73	0	38	0	0	0	0	88	37	50	53	0	81	0	0	0	0	0	0	0	47	0	0	0	39	0	61	0	0	0	0	0	0	0	0	35
113d43a3c4087cba1db9af73d4987653	115	104	278	83	0	0	0	0	0	0	0	106	0	0	0	0	0	0	0	0	0	0	0	0	0	0	0	0	0	0	0	0	0	0	0	0	0	0	0	0	0	0	0	0	246	98	0	0	0
6ddeef7d7e178257645c0cef29e0d4c6	0	0	0	0	51	96	109	0	0	47	100	264	0	0	0	297	0	0	0	0	0	0	0	0	0	0	0	0	0	0	0	0	0	0	0	0	0	0	0	0	0	66	0	0	0	0	0	0	0
533994f97f781328bf2be9fb63c669c5	0	0	0	0	0	0	0	68	0	0	90	0	0	82	147	0	0	0	0	0	0	0	0	45	0	0	63	0	115	0	0	0	0	0	0	143	0	0	0	0	0	88	0	0	91	0	0	0	0
e78e4a1fd420bfe3ecd7108735d37bbf	0	0	83	0	12	50	0	21	0	22	0	0	41	0	128	0	165	0	0	0	0	12	0	0	22	0	52	0	0	0	0	23	15	0	0	0	0	0	21	0	0	71	33	0	0	35	80	0	75
baaf6d2fb14d79f6507e1505c245e106	0	0	0	0	96	79	0	0	65	30	59	0	47	66	141	33	0	0	102	0	0	30	16	0	10	0	0	0	48	0	5	32	0	0	0	0	0	0	0	0	0	28	0	28	0	0	73	0	0
2fa46ebe0ec99589b9a9714537b3d012	0	0	0	0	0	0	0	0	0	0	0	115	0	0	0	207	0	83	88	0	0	0	0	0	0	0	0	0	74	29	0	0	34	29	0	0	0	0	0	0	0	0	59	56	0	103	0	0	0
962d68a65fb7c11ae04ad2069549d513	0	0	0	0	71	131	356	31	0	57	0	0	0	0	50	0	0	0	0	0	0	0	0	0	0	0	0	0	32	0	0	0	0	31	0	55	0	0	0	0	0	60	0	0	82	0	72	0	0
cec40bde3e4dfe7bc17dc8b1ba33c2a1	20	0	51	0	0	0	44	21	112	90	0	0	0	0	0	0	0	0	0	0	0	0	0	0	26	86	0	0	0	0	0	0	0	40	0	0	0	0	68	0	49	50	70	0	111	66	86	0	37
e3b9d3b390067fd317163b250a79e4aa	0	0	0	0	76	0	49	65	0	0	0	55	0	0	67	0	0	0	0	0	0	0	0	0	0	0	57	25	55	0	30	25	61	55	49	58	0	0	21	0	0	79	0	0	0	0	31	29	63
7bd93ec7d71a378a8b785f75a8b76bf4	0	0	0	0	84	534	71	42	0	0	0	0	0	0	0	0	0	0	0	0	0	0	0	0	0	0	0	29	0	0	0	0	0	0	0	0	0	0	0	0	0	0	0	0	0	126	80	0	60
69f034eedd353b6714b24b2a9aacaadb	36	0	62	0	52	42	43	0	0	53	0	0	0	73	99	0	52	0	52	50	0	57	0	38	0	0	0	0	0	0	66	60	0	0	33	38	0	0	0	0	0	43	0	37	0	0	39	0	0
58cd93dc14fbc21136bed7ebdac128e5	73	109	109	0	0	0	0	0	0	0	0	0	0	0	0	0	0	0	0	0	0	46	0	80	0	0	0	65	0	0	68	0	0	0	0	0	0	0	0	0	0	0	0	0	0	0	0	0	76
3c02a5e178cde18d498e4f00bb955a3a	0	0	0	0	0	0	48	0	0	0	0	0	103	120	0	0	0	0	0	0	0	0	0	0	0	96	0	0	0	0	104	116	0	0	0	0	0	0	0	0	0	0	0	86	150	0	0	0	0
ae3403d42a8078d2848ffa960ce45190	0	0	124	0	41	102	0	116	0	0	0	0	0	0	0	0	0	55	0	27	0	34	0	22	42	0	49	0	66	19	60	0	0	0	0	38	0	0	0	0	0	0	58	0	44	0	0	36	62
a1753b3d3810242e7fe7f79163be5650	0	0	24	0	56	0	47	32	39	0	32	0	61	100	45	35	17	60	63	0	0	0	0	0	0	0	14	0	23	0	0	23	20	0	0	31	0	51	0	0	18	0	38	50	0	0	0	51	0
c7066ecd177c8486559e0b061fb4f7a2	0	0	0	0	57	58	98	45	33	0	126	0	18	50	98	88	58	0	0	0	0	0	0	0	0	0	6	0	0	0	19	48	0	0	0	0	0	0	0	0	0	61	20	69	39	0	0	0	0
4cee12456c2e1b98eed2715e87740ec9	0	0	39	0	28	0	0	0	92	0	68	74	0	0	0	63	0	83	84	76	0	0	0	0	0	0	0	0	0	0	0	0	0	0	0	0	0	78	23	0	56	55	0	0	0	0	69	0	0
7fb1778fcade95a96028abb5f969f369	0	0	0	0	0	0	0	77	0	0	0	0	0	0	139	167	67	44	78	0	0	0	0	0	0	0	0	0	0	0	0	0	0	0	0	0	103	0	0	0	0	53	0	39	0	60	59	55	0
a9a029c6a9648a8dee621b495629cd19	0	66	0	50	0	0	0	0	0	0	0	0	106	0	0	0	0	0	0	0	88	90	69	0	0	73	0	0	0	0	0	0	0	0	0	0	0	0	0	108	87	0	0	0	0	0	0	0	0
5e625ae8fd4ef57013eca9dc30865b07	0	88	81	0	0	0	0	0	0	0	0	0	0	0	0	0	0	0	65	83	54	0	96	0	31	101	34	35	0	0	0	0	0	0	0	0	94	0	0	0	61	34	0	0	0	0	0	0	80
12b7aba847f867a9cbe5da13e57a1303	0	0	0	36	0	62	0	0	0	111	56	0	0	0	0	0	0	0	0	0	0	42	0	32	0	0	0	0	0	0	86	0	0	0	0	59	0	0	0	0	71	86	62	0	0	0	87	0	75
75bda2b8ca92013bd9be7b9d1b9d386a	0	0	0	0	0	0	0	0	0	0	0	0	0	0	0	0	0	0	0	58	0	0	0	114	66	0	47	0	0	0	0	0	93	92	0	0	123	0	73	0	72	0	53	0	0	0	0	95	129
a53719f42ccbedcd2d09b4bf4ed5f2a7	0	0	107	0	34	103	0	35	0	37	31	0	0	0	42	43	219	77	0	22	0	33	40	0	0	0	47	18	19	0	23	0	0	0	0	0	0	0	35	0	0	0	0	0	0	0	0	25	24
325f4f0cd48aef06169b3641d9d5e876	0	53	0	0	0	0	0	0	0	75	0	0	0	0	0	0	0	0	0	0	0	0	0	0	0	0	0	0	0	0	0	0	0	0	0	0	0	186	0	340	99	0	0	0	0	0	0	0	0
4ac38335348af9fd912b712b63936a25	133	0	0	112	0	0	0	0	0	0	0	0	0	0	0	0	0	0	0	0	88	223	0	0	0	0	90	0	95	0	0	0	0	0	0	0	115	0	0	67	0	0	0	0	0	0	0	0	0
d65c2f6533996f739653dbbb0c65a4de	0	0	0	0	0	152	0	181	0	0	60	186	0	0	0	0	0	0	0	0	0	0	0	0	45	0	0	0	0	0	0	0	0	69	0	0	33	0	0	0	0	0	0	110	0	0	0	0	0
948fdcd97b6c94a3d908b68b966871c3	0	0	0	0	0	0	0	0	82	0	0	0	65	0	60	0	93	0	0	0	0	0	0	0	0	0	0	0	0	0	0	0	99	93	69	137	0	56	34	0	0	0	70	0	0	152	0	0	0
00ab5d4ce2a6a2c562e3ad2f07d44438	47	210	57	182	0	0	0	0	0	0	0	0	0	0	0	0	0	0	0	0	44	38	50	0	0	0	0	82	0	0	0	0	0	0	0	0	0	0	0	0	89	0	0	0	0	0	96	0	0
b0562fa6fcd523e96593d25d11aa2243	0	0	0	0	0	51	76	70	57	0	101	98	0	28	62	90	0	27	25	0	0	0	0	0	0	0	9	0	0	0	19	73	20	0	0	0	0	0	0	0	0	47	47	102	0	0	0	0	0
360bda3293821cf2056caba8a4f8827a	0	44	0	0	0	0	0	0	0	0	122	0	0	121	0	0	0	0	46	0	115	0	0	0	76	91	0	0	0	0	0	0	0	0	0	0	0	37	0	71	127	0	0	0	0	0	0	0	0
85b2f2f73cce821c49485eabc2ff2c47	0	0	0	0	0	0	89	0	0	0	0	39	0	0	39	28	0	0	0	60	0	41	0	0	0	0	0	0	58	0	37	0	0	67	56	81	19	53	33	0	48	27	29	61	0	0	16	24	0
a55ebf7320f41ea03bb37a102d1dc6ec	118	138	0	178	0	0	0	0	0	0	0	0	0	0	0	43	0	0	0	46	54	40	147	74	19	0	0	74	0	0	0	0	0	0	0	0	0	0	0	0	0	0	0	0	0	0	0	68	0
8fbb290bdac9031042ed3d86267446e5	0	0	0	0	80	522	79	0	0	0	0	0	0	0	93	0	0	0	0	0	0	0	0	0	0	0	0	0	0	0	31	0	0	0	0	0	0	0	0	0	0	0	0	79	0	0	0	60	55
dc2520a1754425983cdc6f3742dd648f	0	114	0	158	0	0	0	0	0	0	0	0	0	0	0	0	0	0	0	0	28	94	29	0	168	0	0	0	0	0	0	0	0	171	141	0	0	0	0	0	0	0	0	0	0	0	0	0	0
9b1e426cd490b37da050e27b69009534	26	101	0	163	0	0	0	0	0	0	0	0	80	0	38	0	0	31	0	0	45	0	0	0	0	38	0	0	0	0	0	0	0	0	0	0	40	16	0	0	67	0	57	0	0	0	0	8	0
262f56f072b26355c26961504c68fa43	40	0	192	0	73	408	0	0	33	0	0	45	0	0	43	0	0	0	0	0	0	0	0	0	0	0	0	51	0	0	0	0	0	0	0	0	0	0	0	35	0	0	0	0	0	0	0	0	23
30bfd2cc7957f3844d11d9e56f9e1ea1	0	0	52	0	0	0	0	0	4	0	0	0	0	0	73	0	479	24	0	0	0	0	0	0	0	0	0	0	0	0	0	0	0	0	0	0	33	0	30	61	0	0	0	0	0	0	68	31	81
0eede83922fe54a91343ae81089e7ef6	0	104	0	41	46	0	0	0	236	0	0	0	0	0	0	0	24	0	0	0	57	0	48	0	0	0	0	40	0	0	0	0	0	0	0	0	0	0	131	0	63	0	0	0	0	0	0	0	0
cd7b6b59928684984e9506490fc92326	106	0	0	0	0	0	0	0	0	0	0	0	0	69	0	0	0	0	48	0	0	76	73	84	0	48	23	0	44	26	0	0	0	41	0	0	33	0	0	32	124	0	0	0	0	68	0	23	0
5071d84fb8ce1b24eb24de015a8d4869	0	0	0	0	75	459	84	0	0	245	38	91	0	0	0	0	0	0	0	0	0	0	0	0	0	0	0	0	0	0	0	0	0	0	0	0	0	0	0	0	0	0	0	0	0	0	0	0	0
df7aac8d563980bb9ec004a84bbcd503	0	0	0	0	102	50	51	0	0	0	53	60	86	74	0	36	0	0	29	0	0	0	0	0	0	0	0	0	0	0	0	0	0	44	0	49	0	0	0	0	0	50	0	0	0	89	0	0	27
6987e84e3e8cf0e52c15365e1c62f1c9	0	0	0	0	0	41	0	0	19	0	0	0	0	44	0	0	0	69	98	41	0	0	69	58	0	35	0	0	0	0	0	0	0	0	0	0	75	0	32	0	0	0	60	0	0	0	0	0	126
a617e67d1aea15320fca05f9d8792f43	0	0	0	0	0	0	0	0	0	71	0	0	0	0	0	0	0	0	0	45	0	226	69	83	0	0	0	0	72	0	0	0	0	0	0	0	93	0	82	42	0	50	0	0	0	0	0	56	88
7dfaf8570865395df26e3be066a81cdf	0	0	0	0	13	0	0	0	0	0	0	0	67	33	62	0	0	141	79	0	0	0	0	0	0	0	0	0	0	0	0	0	0	0	25	0	0	0	54	0	0	0	0	0	0	0	0	0	54
43ecad801bcb1b4a7db8fc8f5db1b345	0	93	24	143	0	0	0	0	0	0	0	0	0	68	0	63	0	0	20	0	0	11	17	0	0	0	0	12	0	0	0	0	0	24	18	13	0	0	37	98	64	20	0	0	0	0	0	0	26
e9cd4b95e1c883a6147c8abe42d2f96e	0	34	0	0	0	51	0	0	0	0	88	0	103	0	0	0	0	0	59	0	0	0	71	0	44	0	26	0	0	120	0	0	0	0	0	0	0	0	80	37	0	0	0	0	0	0	125	0	0
90ade20cea001a63b1c840853fc72823	0	0	69	0	0	40	0	0	0	13	14	0	0	0	85	0	0	85	0	19	0	34	0	18	53	0	30	0	34	0	30	0	0	0	22	0	62	53	0	0	40	0	0	0	44	0	67	71	50
78a4c0e102b76b73f0ad5a92dafacef2	0	0	0	0	0	0	0	0	0	0	0	0	34	56	58	0	0	0	0	44	29	0	0	0	78	0	0	0	58	0	56	0	0	0	0	0	0	91	0	0	135	0	0	0	156	0	0	0	0
e2b69f61e6996fd8930b015babb037e0	0	0	70	0	33	0	29	85	41	0	54	72	91	0	0	85	58	0	0	0	0	0	65	0	33	0	22	0	73	0	0	0	34	0	0	0	27	58	0	0	50	0	0	0	0	0	0	0	0
6740ec14afe903da9604ba76c7045a90	51	171	32	159	0	0	0	0	0	0	0	0	0	0	0	0	0	0	0	0	0	0	0	0	0	0	0	0	0	0	0	0	0	70	0	23	0	77	0	94	36	0	0	0	0	0	0	0	56
054175282a7ec342683e1b2c7212c7e5	0	0	0	0	86	0	65	0	0	0	0	74	0	43	0	76	0	0	0	0	0	0	0	0	0	0	35	0	0	91	0	0	45	43	0	67	56	47	0	0	0	42	95	36	0	76	0	0	0
3d997614343ffe0d85d90f44da221417	0	0	0	0	65	89	93	0	0	159	195	100	0	0	0	158	39	0	0	0	0	0	0	0	0	0	0	0	0	0	0	0	0	0	0	0	0	0	0	0	0	39	0	0	40	0	0	0	0
94ee13b8df490f6072042fba09a50312	0	0	0	0	109	66	93	60	43	0	70	59	35	65	0	0	101	0	0	0	0	0	0	0	0	0	0	0	0	0	0	51	0	0	0	0	0	54	0	0	0	71	0	0	0	52	0	0	0
f4b13872a63602569e88bdb54f048f9d	0	48	75	0	0	0	0	64	21	0	87	81	0	0	61	53	52	40	0	32	0	53	41	0	0	0	49	0	0	0	0	0	0	0	0	0	58	0	0	0	0	0	0	0	0	33	37	0	0
85380e037ee243d47d95f225d91c0e21	0	0	0	0	42	0	0	0	0	67	0	147	18	0	0	74	0	22	0	36	31	0	18	34	0	0	0	0	0	79	67	0	0	0	37	52	0	91	0	26	0	32	0	0	0	0	0	54	0
0b19a0e723022d035ab10cba1a69565e	79	0	0	0	158	141	90	0	0	0	0	0	0	0	0	0	0	0	0	0	0	0	0	0	0	0	0	0	0	0	0	170	0	0	0	0	100	0	0	0	0	0	0	131	0	0	105	0	0
d4af9ec41a278accc336491e73b180b8	0	0	0	0	162	85	0	88	0	0	0	71	0	0	0	85	0	0	0	0	0	0	0	0	0	0	0	0	0	0	0	88	0	0	0	0	0	0	0	0	0	0	0	134	110	0	0	0	0
253fde5ea43e5014b897b69c8abd0882	0	63	0	97	0	0	0	0	0	0	0	0	0	0	0	0	0	22	0	65	43	0	51	0	19	49	0	0	0	0	0	0	0	14	22	0	0	0	0	76	0	0	0	0	0	0	0	0	0
4ccc06b0719c45651f30e81f2026d2a1	123	0	0	0	0	0	0	0	0	0	0	0	0	0	0	0	0	0	0	0	0	88	149	0	51	55	0	0	0	0	0	0	0	0	77	0	0	0	0	0	133	0	59	0	0	0	0	0	0
908cee8898eed71e346e1667bce6b07a	0	0	0	0	0	0	0	0	0	0	0	0	85	104	90	0	0	67	52	0	0	0	0	0	69	0	0	0	0	0	0	27	42	52	35	0	0	0	83	57	55	0	0	61	35	0	0	0	0
0d8e812f14f9720bcae41d5a53157c11	0	0	0	0	0	0	0	0	0	0	0	0	0	0	0	0	0	0	26	0	91	0	49	0	0	0	0	0	0	0	0	0	0	113	0	0	0	0	0	167	0	0	0	82	46	63	0	0	0
141bb5cb122771c00f6d341a0e6d232a	0	0	0	0	0	0	0	59	0	0	0	0	0	0	0	0	0	0	0	0	0	0	0	0	0	0	0	0	0	0	0	44	0	69	62	82	0	0	78	0	0	0	0	48	329	129	0	0	0
9b02a914161519cc3d58e285794ce649	58	40	213	0	0	30	0	0	0	0	0	16	0	17	94	60	59	0	0	0	0	26	8	0	0	0	0	0	0	0	0	42	0	0	0	0	0	0	0	0	0	32	20	40	112	65	14	22	0
181bb8818049b854c4992871bd4b8e98	94	193	0	58	0	0	0	0	0	0	0	0	59	0	0	0	0	0	0	0	35	0	0	0	0	0	0	0	0	0	0	0	0	0	0	0	0	0	0	93	0	0	0	0	0	0	0	0	0
7ed8b17db4a8c404f1694f8824e2678c	35	50	25	112	0	0	0	0	0	0	0	0	0	0	0	19	0	0	0	0	35	63	40	29	0	0	0	0	0	0	0	0	0	0	0	0	0	0	0	0	37	0	0	0	0	0	0	0	0
4f07758e5ba522351046f01b7fa07826	0	0	40	0	0	0	0	0	0	0	0	0	34	20	75	0	0	0	0	0	0	51	0	65	0	0	0	0	0	0	64	64	40	0	0	45	45	0	30	31	30	24	0	0	0	0	55	47	37
e3ef2228b39bf3a0c0b08d3a8fcad73f	0	0	0	0	0	178	82	53	55	0	0	79	0	0	0	101	0	0	0	0	0	0	0	0	0	0	0	0	0	78	151	0	0	0	0	37	0	0	0	0	0	64	0	41	0	0	0	0	0
18112dde9b70e50fb859d7b41f8a3c33	0	63	0	0	0	126	0	0	0	0	38	0	0	0	0	0	0	0	0	0	65	0	0	0	0	0	0	0	73	0	83	90	0	0	0	0	0	0	0	70	101	0	0	0	0	0	87	0	0
51c0b028976fab8393c787a2a54c53d3	0	0	0	0	74	83	14	0	65	30	55	105	102	0	66	139	0	0	64	0	0	0	0	0	66	0	0	0	0	0	0	0	0	0	0	0	0	0	0	0	0	97	0	0	0	0	0	0	0
e041ca910efb62e39f455335e90571f9	0	0	0	0	59	68	0	0	39	0	0	61	0	70	22	47	0	0	0	0	0	0	0	40	0	36	0	0	0	0	0	38	0	0	0	0	0	71	53	0	0	58	36	0	0	74	77	27	43
b340306a0645864c2870cdf3c3462174	0	0	0	0	0	155	83	0	82	67	0	0	0	0	0	0	81	0	35	0	0	0	0	0	0	0	0	0	0	46	0	0	0	0	80	55	0	0	0	0	0	71	34	58	0	0	66	0	0
65d67de61f4350ec63a30b3248965a68	0	0	0	0	0	21	69	55	0	48	0	0	0	68	42	66	0	0	0	0	55	0	0	0	0	77	0	43	0	0	0	0	0	52	62	0	42	59	50	70	64	0	0	0	0	0	0	0	0
f8a6db86da39c345ddd2227a5535380b	0	0	0	0	0	0	0	28	14	0	0	33	96	77	0	49	0	26	74	0	24	22	0	0	0	48	0	0	0	0	0	0	0	68	46	0	41	0	0	30	0	55	0	0	0	0	0	38	0
72f75be4260092eb092ccd308f99ee53	51	40	0	74	0	0	0	0	0	55	0	0	43	0	0	0	0	0	0	0	65	36	72	29	90	0	0	0	0	0	0	0	0	28	26	0	0	0	52	0	74	0	0	0	0	0	0	0	29
ab94e6d455a4fdf5402a360eb506ba94	54	117	105	113	0	0	0	0	0	0	0	0	0	0	0	0	0	0	0	0	199	74	55	80	0	0	0	0	0	0	0	0	0	0	0	0	0	55	0	103	0	0	0	0	0	0	0	0	0
8698357eec57bbc83bb309e97b8ded93	0	0	0	0	41	85	133	71	37	63	66	0	0	87	64	0	0	0	0	0	0	0	0	0	0	0	0	0	0	64	0	0	0	0	0	0	0	0	0	0	0	57	0	115	0	0	0	71	0
1de7877973cc2b6b246d1f541236bc27	0	0	0	0	53	154	352	0	93	0	0	59	0	0	0	0	0	0	0	0	0	0	0	0	0	0	0	0	0	0	0	82	0	0	0	0	0	0	0	0	0	77	0	0	84	0	0	0	0
15d611999c5d8a82e064458afde79c09	0	0	0	0	0	0	0	75	0	0	0	0	0	50	0	0	22	0	0	61	0	37	46	28	63	0	0	0	22	0	0	0	0	0	0	0	43	0	29	111	94	0	48	85	0	52	34	0	53
1b3f49e27280e5452e4b3386a69668af	0	0	0	0	83	0	0	0	0	0	0	0	44	0	0	0	0	0	0	18	30	0	45	0	52	0	0	0	0	0	23	20	0	0	24	0	45	0	17	75	78	69	0	45	0	0	0	17	26
356c00ff404988739eec8a61429a9a9c	0	0	0	0	55	0	0	37	0	0	40	0	36	235	0	59	0	0	32	54	0	53	0	0	0	83	0	0	0	0	0	0	0	0	0	71	0	0	0	0	59	44	0	0	0	0	0	38	0
a2a611c19cc8fd17f54b8634a7b52aa7	0	0	184	0	70	0	0	0	0	21	0	0	0	0	70	0	19	40	0	0	0	19	0	0	59	0	0	26	0	0	57	0	0	0	0	0	0	0	0	0	0	131	0	33	48	0	63	36	0
d7d6152964caa436d2a1bc86dfc431d3	0	0	0	0	49	0	0	77	0	0	0	53	31	0	0	0	0	0	0	0	0	0	170	69	0	57	0	0	0	35	0	53	0	62	0	81	0	0	0	0	61	0	0	0	0	49	56	0	0
9c692a238456b82e00a10ea3582cbdd0	0	0	284	0	0	0	0	61	40	0	0	0	37	0	0	0	65	60	0	0	0	0	0	0	0	0	56	0	0	0	59	0	0	0	0	0	85	0	38	0	0	73	0	43	0	0	44	0	0
56dfc807b5c9c0ddfbd4b522ff07365f	0	0	0	0	36	56	0	32	0	0	30	0	0	30	0	51	0	0	39	0	38	0	0	49	0	39	18	0	33	0	59	0	0	55	0	0	0	90	0	0	0	0	0	54	54	0	0	28	69
17a354afe66cd39cbb7edebd2f631bd2	0	0	0	0	52	39	38	0	0	0	0	0	0	0	87	50	0	0	0	0	0	0	0	33	28	0	0	0	51	0	0	47	27	31	0	26	0	0	32	0	0	69	60	54	28	36	0	45	0
9b9245f48644d311110eddad168f6353	0	152	0	68	0	13	0	0	22	0	0	0	36	48	0	52	0	30	0	37	91	0	0	0	47	49	0	0	0	0	0	0	0	0	0	0	31	35	0	0	37	42	0	0	0	0	0	25	18
01df53e55ec3f7a1ccf4e02ce4f9ff37	0	0	0	0	0	0	0	0	0	0	0	0	125	344	86	134	0	0	0	0	0	0	0	0	0	53	0	73	0	0	0	0	0	0	0	0	0	22	0	0	0	0	0	0	0	0	0	0	0
69be673bb0c1b7c9dae246fbeb82834a	160	0	76	0	0	0	0	50	0	0	0	0	0	0	55	46	0	58	27	0	0	0	0	0	0	0	0	0	0	0	0	0	70	0	0	0	126	0	0	0	0	0	65	0	0	0	0	0	0
c3f5e17651a05684ce9616e7989e5fa5	0	0	85	0	0	0	0	62	0	25	0	14	109	78	79	58	0	0	76	48	0	0	0	0	31	0	0	0	0	42	38	0	0	0	0	0	48	0	0	0	0	39	0	50	0	0	0	41	0
2aa6c032a74ba1752e5fb502d6e49cf9	0	0	127	0	58	0	0	0	0	229	0	0	0	0	0	0	148	0	0	0	0	0	0	0	0	0	0	0	0	0	0	0	0	0	0	0	0	0	0	0	0	85	0	0	0	0	51	130	0
edee7ed690a4d42007957ba26e8cd5f0	0	0	0	0	0	0	0	0	0	0	0	0	30	27	0	0	0	0	0	0	63	44	76	0	36	48	0	18	0	0	0	0	0	0	84	0	32	101	0	69	0	0	29	0	29	46	0	0	0
e358471cf4560958655067e300c5becc	0	0	0	0	0	0	0	0	0	0	0	0	17	0	88	56	0	0	0	0	0	0	18	0	33	28	0	42	32	0	0	0	0	29	0	40	55	0	0	37	77	42	52	0	41	56	0	83	0
841662d82fef7f097be3e23247ceb0a1	0	0	0	0	53	0	0	0	0	0	0	0	0	0	99	0	0	90	85	0	0	0	0	0	0	0	0	0	0	0	0	0	0	0	0	0	0	0	0	59	121	0	68	0	0	0	0	0	0
7c293162b7137cf0db450dd4c8f41b99	52	192	0	151	0	0	0	0	0	0	0	0	0	0	0	0	0	0	0	0	56	0	0	64	0	0	0	0	0	0	0	0	0	0	0	0	0	0	0	40	91	0	0	0	0	0	100	40	39
1982ea84eeb969dd214d972fe873ac2d	0	0	0	0	0	58	0	0	0	55	0	82	0	0	58	0	72	0	37	0	0	26	32	21	0	0	42	0	83	0	28	0	21	0	0	0	28	0	0	0	0	71	0	35	0	0	88	0	0
8d652a38d6f1e1b227dbab29e40ef0bd	13	20	0	0	0	0	0	0	0	883	0	0	0	0	0	0	0	0	0	0	0	0	0	0	0	0	0	0	0	0	0	0	0	0	0	0	0	0	0	0	20	0	0	0	0	0	0	0	0
0a66e7b7a77c4d7c827b5409cf6945b8	0	0	0	0	0	0	0	0	0	0	0	0	80	135	0	147	0	49	65	50	44	0	0	0	0	90	0	48	29	0	0	0	0	22	0	0	0	0	0	38	42	0	0	0	0	0	0	0	0
a15300ea76cf040ccd9de4710501e5bf	39	0	43	0	0	0	0	0	0	0	31	0	108	65	76	46	34	37	0	0	0	19	62	20	0	28	42	59	25	0	0	30	0	0	0	36	0	0	0	0	0	46	63	0	0	0	0	0	0
7345a9e87ad5544e7c3ac6f7027d6b22	0	0	0	0	61	59	71	87	0	0	67	0	0	0	0	0	0	0	0	0	44	0	0	0	0	0	22	0	0	0	0	0	0	58	0	77	28	71	0	0	57	65	0	80	0	0	21	0	35
85c8e5ea0e5508043e5d961862a4acef	53	80	66	0	0	0	0	0	0	0	0	0	0	0	0	0	0	0	0	42	215	0	47	85	59	0	0	0	0	0	0	0	0	0	0	0	0	45	0	0	74	0	0	0	0	0	0	0	0
231eff101d98353c6e99f11285efa59a	0	0	0	0	0	0	0	0	0	0	60	0	0	0	0	0	190	0	0	0	0	60	0	20	0	31	446	77	0	0	0	0	0	0	0	0	0	0	0	0	0	0	0	0	0	0	0	46	0
784ee0690c8cbe99aaf901147d1c5bba	0	0	0	0	83	48	33	0	0	0	0	0	0	0	0	0	0	0	0	31	0	0	0	40	0	0	0	0	97	0	0	0	0	57	0	0	0	86	0	0	0	0	0	0	0	48	163	0	0
6b0a7939d1aef21a62ddd120346209c7	0	0	0	0	12	0	0	63	0	0	0	0	0	0	69	0	122	46	0	21	0	23	0	25	0	0	0	19	0	0	22	0	18	0	0	0	0	57	41	23	17	32	42	0	0	0	56	83	38
28d6191df258147ca55422419ff4e8c7	0	0	0	0	0	92	91	54	62	76	54	61	0	0	109	140	0	49	54	0	0	0	0	0	0	0	0	0	28	0	0	0	0	0	0	0	0	0	0	0	0	0	0	0	0	0	58	0	0
646c422883ee1099eb747960264be659	0	105	0	0	0	51	0	29	0	0	0	0	0	78	43	0	0	0	0	0	0	0	60	0	0	0	35	0	0	0	0	0	0	0	26	66	0	0	0	96	83	42	0	58	0	0	0	0	0
34181d2515bd13b21b04353560f94e8d	0	297	0	0	0	0	0	0	0	0	0	0	0	0	0	0	0	0	0	0	0	0	0	0	0	0	0	0	0	0	0	0	0	0	0	0	118	0	0	149	0	0	136	0	0	0	0	0	127
08df0515ae17952f8aa9eff692d3f05a	0	50	21	50	0	86	0	0	0	39	0	0	0	25	44	25	0	23	17	0	0	27	0	31	0	0	69	21	0	0	0	0	0	32	0	0	0	36	0	78	70	73	57	0	0	50	0	0	0
3ae4f4c33fc6edb1b29d11a780cd6e85	0	0	0	0	0	0	0	48	0	0	0	61	0	0	0	0	76	0	0	0	0	0	0	0	0	0	0	0	0	167	145	103	0	0	0	72	0	0	0	0	0	0	70	0	0	104	0	0	0
5d74df6b2fa1071a8ccf561d8bf0e346	0	0	0	0	0	0	0	0	58	0	0	0	0	0	0	0	219	0	0	0	0	0	0	32	0	0	0	0	47	0	0	0	0	0	0	59	45	0	0	0	0	114	69	0	0	0	155	49	0
ce414760cd4e4ca27c78640d4fc8d47c	0	129	0	244	0	0	0	0	0	0	0	0	0	0	0	0	0	18	45	0	79	33	62	0	0	0	0	19	0	0	0	0	0	0	0	0	19	0	0	0	66	0	0	0	0	0	0	0	0
8f859a4f264a93f3be9417a444e4c30c	0	0	53	0	0	0	0	0	0	0	0	0	0	73	0	0	0	0	0	122	0	87	122	119	0	0	84	54	0	0	0	0	0	0	0	35	0	0	69	0	62	0	0	42	0	0	0	0	0
264022e06e22ece67ce8448765a98fe7	0	0	0	0	55	0	0	0	112	213	60	0	0	0	0	0	145	0	0	0	0	0	0	0	0	0	0	0	0	0	0	0	0	0	0	0	0	0	0	0	0	45	0	0	0	0	64	138	0
9826418d40a6dfdee72e72fa00c9c6d0	0	0	0	0	0	0	0	0	0	0	0	0	0	0	78	19	0	134	0	11	0	0	0	0	0	17	25	0	24	0	0	0	0	28	0	0	78	77	0	32	79	0	87	34	57	27	19	0	96
64d7beeb96d3e7a8e9bd0e4ed8f700a8	0	0	0	0	0	0	236	38	33	63	0	0	0	75	80	163	0	24	0	0	0	0	0	0	0	0	0	0	0	0	0	0	0	0	0	0	0	0	0	0	0	118	0	91	0	0	0	0	0
40310be5dcbc0ef97c6f59aa1a26f75a	0	0	0	0	0	0	37	43	25	0	17	0	24	0	0	0	0	28	21	0	0	0	0	0	28	0	0	0	0	59	70	32	31	54	56	0	0	0	26	0	0	48	0	111	0	58	0	0	0
559bfd1769542142d9365b54d6bbe9f3	0	0	0	0	61	0	52	31	0	49	51	53	0	0	0	0	36	27	0	0	0	0	38	0	0	0	28	0	53	0	0	0	0	43	86	78	29	0	0	0	0	53	0	0	19	0	69	0	0
3dab2556eaeab96fb7347dec1dd1c8c6	153	120	0	96	0	0	0	0	0	0	0	0	0	0	0	0	0	0	0	0	144	0	65	0	34	0	0	0	0	0	26	0	0	0	0	0	0	0	0	111	169	0	0	0	0	0	0	0	0
90571e45bb5f68ffbef1ffbf8ab0c4a1	0	0	0	0	84	132	156	0	48	228	0	44	0	0	0	0	0	0	0	0	0	0	0	0	0	0	0	0	0	0	0	0	0	0	0	0	0	0	32	0	0	0	0	0	105	0	0	0	0
a0780b704e67e8a4069e27e7aff222d7	0	0	0	0	0	0	0	0	53	0	0	0	0	0	102	0	186	72	0	0	0	0	0	0	0	0	53	39	28	0	68	0	0	0	0	12	20	0	0	0	0	57	0	0	31	0	62	68	66
47c58af446d8237cc03be7e1947bd1f1	0	0	0	48	0	0	0	0	0	0	0	0	0	0	0	0	0	0	0	0	0	0	0	0	0	0	58	0	0	0	0	83	0	119	86	124	0	0	0	0	100	0	0	0	0	0	0	0	0
596e04cb3728bddd5644b358e3a8cb0d	110	118	81	205	0	0	0	0	0	0	0	0	0	0	0	0	0	0	0	0	66	20	51	0	0	0	0	0	0	0	0	0	0	0	45	0	0	0	39	0	0	0	0	0	0	0	0	0	31
09a2032c316701d7105447f972e0e768	0	0	125	0	0	0	0	0	0	0	33	0	67	51	0	0	0	0	37	0	0	0	0	0	68	0	0	0	49	0	0	0	0	0	0	0	0	60	0	33	0	0	0	46	0	0	0	0	0
2ec5a4a017c06d8699ce121334fc7a33	0	0	0	0	0	0	0	0	0	0	0	0	0	0	77	0	0	145	80	0	0	0	0	24	27	0	0	0	0	0	14	0	52	0	17	13	86	77	22	0	0	0	87	0	47	0	0	34	75
d30766659c2c5fbd2991da9deadde146	40	0	109	0	0	0	0	0	0	0	65	24	0	0	0	0	41	80	0	42	0	0	0	0	0	0	95	0	99	0	0	0	0	0	0	0	0	0	71	0	83	0	46	0	0	0	31	33	0
da823c5f0d9872c3d318cad0c5ea49ae	32	22	0	0	0	0	0	0	0	0	0	0	0	58	72	0	29	0	47	60	0	56	0	0	0	0	19	0	0	0	61	0	0	0	0	0	0	44	51	0	94	51	0	0	0	0	55	0	0
7c74268121c8b1a8e5c54298ef4dd53e	0	0	0	0	0	0	0	0	0	0	0	0	40	37	76	0	0	0	69	0	0	0	51	0	0	0	0	0	0	0	0	0	0	0	0	0	51	0	0	56	46	0	0	0	0	0	0	100	0
9b5fc7db65dc049ebf6b7db34da3478e	0	0	95	0	0	0	35	0	0	0	152	216	0	0	0	70	0	0	0	0	0	0	52	42	0	0	0	0	0	0	0	0	0	0	0	0	0	0	0	45	41	0	0	48	0	0	0	0	57
a3c44c81d7961bef977e8f2823841020	23	0	29	62	0	0	0	0	0	0	0	0	0	0	35	0	0	0	0	44	75	0	73	70	0	73	0	0	0	0	0	0	23	0	81	92	0	0	0	143	0	0	0	0	0	19	0	0	0
d5bcb858b247c4e83ecfb28c0a3a54fc	0	0	0	111	0	0	0	0	0	47	0	0	75	0	0	0	0	0	0	0	56	0	104	0	0	104	76	0	0	0	0	0	0	41	53	0	0	0	52	0	52	0	0	0	0	0	0	0	0
a5129c686e78b85c7d325e1f4953800e	0	0	0	0	73	84	0	0	0	178	238	136	0	0	0	153	0	0	0	0	0	0	0	0	0	0	0	0	0	0	0	0	0	0	0	0	0	0	0	0	0	32	0	0	0	0	0	0	0
d41833e55028918b4cd928bfbc9e54ab	0	0	0	0	62	0	54	63	0	0	37	36	0	0	90	62	0	32	0	0	0	26	43	0	0	0	25	0	0	0	34	0	22	0	0	0	70	0	0	64	53	0	0	26	39	0	30	0	0
e04ab920f3b888e24b0a7b3d4778ecd6	0	0	0	0	0	0	0	0	0	0	0	0	0	0	80	40	98	57	0	0	0	0	0	0	0	0	79	0	46	0	43	0	0	0	0	0	0	0	0	0	0	26	0	63	0	48	33	0	46
fa3a71291bd173627c48fd4cdd2545fd	29	79	0	93	0	0	0	0	0	95	0	0	0	0	0	0	0	0	0	49	0	0	0	0	71	48	0	0	0	0	0	0	0	0	0	0	0	0	0	0	120	0	0	0	0	0	0	0	0
63cb0484c28ac07aa11ae20b42469a7e	0	0	43	0	0	58	0	0	0	0	0	0	0	0	0	0	0	0	79	135	0	56	86	0	0	95	0	0	0	0	0	0	0	0	0	0	0	87	0	0	0	0	0	0	0	126	0	0	143
fa0f304d93d18c640ad70734039b61f7	0	0	0	0	0	0	63	0	0	0	0	0	0	0	84	0	28	0	0	0	0	0	12	0	0	0	41	0	47	47	0	0	0	0	58	0	0	0	19	0	46	78	55	49	44	65	19	65	88
383d1608a36f81bbecba6ba6d37077cf	0	0	40	0	0	0	0	61	79	29	65	108	0	0	51	68	148	72	0	0	0	0	0	0	0	0	0	0	0	0	0	0	0	0	0	0	0	0	0	0	0	0	0	0	0	0	52	82	0
103e81d66c7c3c54baa1a2481957725a	18	27	112	0	0	0	0	0	0	0	0	0	57	37	0	0	0	62	43	0	0	0	34	0	0	55	35	0	40	0	0	0	29	0	28	54	44	55	0	0	33	0	53	0	0	39	0	25	0
24a69ef01cb47a06fce64e4acbed8cc8	0	0	0	0	0	0	0	0	0	0	0	0	0	0	0	0	0	0	0	54	0	106	83	64	0	0	102	0	36	0	0	0	0	0	0	83	0	0	88	91	0	44	0	0	52	0	0	0	78
6b2086298f52bb879a8aa2fd94581cfe	0	0	60	0	0	0	0	0	0	0	0	0	0	0	45	0	501	0	0	0	0	24	0	0	0	0	0	0	0	0	24	0	0	0	0	38	0	0	0	0	41	0	0	12	0	16	86	0	0
257ef4b0cb8f5f2db1cf557abb9ddf63	26	126	13	255	0	0	0	0	0	0	0	0	0	0	0	0	0	0	37	23	82	0	0	19	0	117	0	0	0	0	0	0	0	0	0	0	0	28	0	60	72	0	0	0	0	0	0	0	0
1098c9e8d16ba6ddcb686aac329805b5	0	0	26	0	0	69	69	56	0	0	0	0	66	42	0	34	0	0	0	0	0	0	0	0	80	66	39	77	0	65	0	0	0	0	0	67	84	0	0	0	0	0	0	0	0	0	0	30	0
3603859f5502a49e711a20db065558c4	0	0	0	0	0	74	202	97	34	43	37	33	127	0	12	37	0	0	0	0	0	0	0	0	0	38	0	27	0	0	32	0	0	0	0	0	0	0	0	0	0	0	0	0	35	0	0	0	0
82ce8998c8fed1cc5a014d9e72d051bd	0	42	0	0	0	54	26	0	0	0	0	0	81	0	0	0	0	0	0	210	0	126	157	64	0	0	0	0	0	0	0	0	0	0	0	0	0	0	0	0	0	0	0	0	0	0	0	0	83
d418fdac017294c8489c4dd2071e7735	0	0	0	0	60	128	131	0	33	0	100	0	0	0	49	288	0	0	55	0	0	0	0	0	0	0	0	0	0	0	0	0	0	0	0	0	0	0	0	0	0	56	0	0	0	0	0	0	0
ccdb5adad3040b546db6d9211ef6e182	0	0	0	0	0	71	0	0	0	0	0	0	0	0	0	0	0	35	0	60	0	75	65	114	101	0	98	0	94	0	0	0	0	0	0	0	46	0	0	66	0	0	0	0	0	0	0	22	0
843ae2ab484f2c2709162d5288c8f921	0	50	0	24	0	0	0	29	0	0	0	0	0	0	38	27	25	30	0	0	62	23	42	0	0	28	0	26	0	0	27	0	0	0	0	55	0	0	0	98	65	24	0	45	0	0	0	0	0
ad0a0d1f0d8c7d563e01ecf207861dfb	74	0	318	0	0	0	0	82	54	0	0	0	0	0	108	0	0	0	19	78	29	0	0	0	0	20	0	0	0	0	71	0	0	0	0	0	14	0	0	15	0	0	0	0	0	0	0	0	0
bc4266741c1183eae9345ffade51ae8a	0	0	0	0	0	57	100	0	104	0	73	0	0	0	119	61	0	0	0	0	0	0	0	0	0	0	0	80	31	0	0	0	0	0	0	0	0	0	0	0	0	0	0	61	82	87	0	0	0
5352ba2728ecfad603d22c9c74887823	31	0	476	0	0	0	0	0	0	0	0	0	0	27	0	0	0	85	0	0	0	0	0	0	0	30	0	0	0	15	0	0	0	39	63	0	32	0	41	0	0	0	32	0	24	0	0	0	0
be07aebb0722ba7a074178e347a04ffe	91	0	548	0	0	0	0	0	0	0	0	0	0	0	52	0	0	0	0	74	0	104	0	0	0	0	0	0	0	0	0	0	0	0	0	0	0	0	0	0	0	0	0	0	0	0	0	25	0
74b3f20f7d46689435b9dea41959356e	0	0	0	0	0	45	0	0	0	0	0	0	0	75	0	0	0	37	0	0	0	0	44	31	0	0	53	0	0	0	105	0	44	32	0	80	0	0	0	0	0	0	0	0	0	81	0	0	64
1837eb19cc4ae9bbafb8ad3d9a4402ae	0	0	0	0	0	0	0	0	0	0	0	0	0	0	0	0	0	58	0	0	39	0	0	61	53	0	0	0	30	0	0	0	0	48	55	71	63	76	97	82	0	0	0	0	0	0	0	0	0
f7169432dabc4849d5316f416f5eac66	121	224	86	163	0	0	0	0	0	0	0	0	84	0	0	0	0	0	0	0	0	0	0	0	0	0	0	0	0	0	0	0	0	0	0	0	0	65	0	92	57	0	0	0	0	0	0	0	0
84fa0c7acdda73e5a320c35c17c66416	0	0	123	0	50	380	0	0	0	0	0	0	0	0	57	0	78	0	0	0	0	0	0	0	0	0	59	0	0	0	0	0	0	0	0	0	0	0	0	0	0	93	0	0	0	52	0	0	0
5b9f05a178d415e612bfdf9fc3a26bac	0	0	0	14	0	0	0	0	0	0	0	0	0	0	0	0	0	0	0	0	0	0	0	0	0	0	0	0	0	0	0	0	0	0	0	0	0	0	0	0	0	0	0	0	0	0	0	0	0
ee2a227af52126884eef81b46978a82b	0	0	0	0	0	88	0	68	34	0	83	0	39	0	37	104	0	176	0	0	0	20	0	0	0	0	0	0	0	0	0	0	0	0	0	0	88	40	0	0	0	0	0	68	0	0	0	0	0
6c5ad730bbf568b9fc1a00856f1acb9f	0	0	0	0	59	0	71	55	0	0	65	60	61	0	44	24	0	0	0	0	0	0	0	0	0	0	0	0	0	0	0	78	0	55	0	0	0	0	0	0	0	0	0	75	144	40	0	0	0
0b69c4b09effbaaf706c1102502c1f4b	0	0	0	0	0	0	0	28	0	0	0	0	27	33	114	58	0	94	63	0	0	0	39	44	0	0	0	0	0	0	0	0	0	0	0	0	78	0	0	58	0	0	0	40	0	0	37	0	121
81337eeb7c0ee5c18171d4bb8b45a85c	0	0	0	0	70	49	62	77	0	86	0	0	0	0	113	37	24	0	0	0	0	0	0	0	0	95	0	0	40	63	65	0	33	0	0	0	0	74	0	0	0	0	0	0	0	0	0	0	0
2b50b948c751ec10123dfda5dd4dd4b8	0	0	0	0	0	0	38	54	57	0	0	0	0	0	78	0	78	0	0	0	0	0	74	0	0	0	0	0	0	97	0	0	0	0	0	0	0	0	0	0	0	0	0	0	0	0	0	0	76
8757a4bcd2f6b37296a4888c130c8b8b	41	46	0	0	0	0	0	0	0	0	0	0	0	0	0	0	0	0	70	28	67	31	59	0	69	50	0	0	0	0	0	0	0	0	0	0	0	41	0	43	84	0	0	0	0	0	0	0	0
9e97a102655c6e40e7667c07054770f9	32	19	241	0	0	0	0	0	0	0	0	0	0	19	99	61	0	66	0	0	0	0	0	0	37	0	28	32	0	0	0	0	0	0	0	0	17	152	0	0	0	0	61	0	0	0	0	23	0
60670ff5efe9647989386cd29e75d716	0	0	0	0	62	66	84	51	0	0	63	0	26	26	91	0	157	0	0	0	0	0	0	0	24	0	0	0	0	0	0	0	0	0	0	0	0	0	0	0	0	0	0	0	61	65	64	0	0
3fc45f003dfaa81840edb66a0f454482	0	0	53	0	54	23	0	50	40	45	45	0	14	43	113	44	61	0	0	0	0	19	22	13	11	0	0	0	0	25	0	0	0	0	0	0	0	0	0	35	11	0	15	26	0	8	39	22	0
7ee8140da35b1c657c5ce0dd6c4532c4	0	0	0	125	0	0	0	0	0	0	0	0	302	0	0	22	0	0	0	56	0	78	61	0	56	0	0	45	0	0	0	0	0	0	0	0	46	95	0	0	0	0	0	0	0	0	0	0	0
2dbba4b85f97b0c448ce1ec75b89b881	0	0	0	0	0	49	58	100	97	0	48	163	0	0	29	91	34	0	70	0	0	0	0	0	0	0	0	0	0	0	0	24	0	0	0	0	0	0	0	0	0	0	23	50	0	0	0	10	0
2b00bab005a81d616926c92b0b12e622	41	0	0	0	0	0	0	0	0	0	0	0	0	0	0	0	0	20	0	0	0	62	40	0	0	0	0	0	0	0	0	0	0	0	0	0	0	0	0	70	0	0	0	0	20	26	0	0	0
438747ef8cb62479a86887d288e9292e	0	0	0	0	0	0	0	0	0	0	0	0	0	0	0	0	0	49	0	56	0	0	0	0	0	22	0	0	0	0	21	0	0	39	0	0	0	0	0	45	47	0	32	0	60	40	0	0	0
84b974d570f7062ae13a791c2f015514	88	108	61	0	0	0	0	0	0	0	0	0	59	0	0	0	0	0	0	0	0	0	0	0	122	0	77	0	0	0	0	0	0	61	0	0	0	0	0	0	143	0	0	0	77	0	0	0	0
878ae57276547dd134ba8ac5d950744c	0	0	0	0	0	0	0	0	62	0	50	0	0	0	50	0	267	0	0	0	0	40	0	0	17	0	86	60	84	0	0	0	0	0	0	0	0	0	0	0	0	0	0	0	0	0	16	90	0
b5066c24653b78e0520610071e4e8d6b	0	40	378	0	0	0	0	0	0	0	0	0	92	0	0	0	0	0	21	0	0	0	0	0	0	0	0	0	26	0	30	0	0	0	0	0	0	0	0	0	91	0	0	0	0	94	0	0	0
35f9fa1591d090e466d6c3aa8b1ac566	0	0	0	0	183	187	63	0	0	52	138	0	0	0	0	0	105	0	0	0	0	0	0	0	0	0	0	0	0	0	0	0	0	0	0	0	0	0	0	0	0	114	0	0	0	0	0	37	0
ab90ab9ae846ba9e786405fc3a8ec5c0	0	0	0	0	0	63	0	0	0	55	0	59	0	52	0	110	0	0	0	0	0	0	78	0	0	41	0	0	0	0	0	39	0	0	0	0	0	51	0	0	0	41	93	0	32	85	0	0	80
823d007043f3ab7031e7a031325a5a2a	0	0	0	0	42	0	162	94	0	66	125	0	0	0	93	0	0	0	0	0	0	0	0	0	0	0	28	39	44	0	0	100	0	0	0	0	41	0	0	0	0	42	0	0	0	0	0	0	0
f303ad5355ad9a0d36b7c0527cc87bc4	0	0	0	0	0	91	122	55	0	0	50	0	60	0	82	0	0	0	0	0	0	0	0	0	0	0	0	0	0	0	0	69	0	0	0	0	0	0	0	0	0	93	0	0	114	57	0	42	0
bd4485a7ca1258de8afbbd411c590d29	117	88	59	50	0	0	0	4	0	0	0	0	0	0	0	0	0	44	0	33	0	0	0	0	0	0	0	0	0	0	0	0	0	0	32	0	0	0	12	34	60	0	0	0	0	0	0	0	0
1551fa8fb97561709f8966885f9b86e5	107	0	0	0	0	0	0	40	0	0	0	0	0	0	60	0	97	0	0	0	0	0	0	0	0	0	0	0	0	0	0	26	52	0	0	0	0	0	0	0	0	0	0	0	138	0	73	57	77
1d0ffe32c3ad5e87ddc0ab1bcae03f86	0	0	0	0	0	0	0	0	0	0	0	0	0	0	0	0	0	71	0	0	0	0	0	0	70	0	0	0	0	0	55	0	58	52	0	0	104	149	0	50	196	0	0	0	0	0	0	0	68
00afe282c9436a629443fc2a797af7e3	54	0	0	0	0	0	0	0	0	0	0	0	10	0	0	0	0	0	0	43	0	0	0	0	0	0	0	0	0	0	31	0	0	37	0	0	0	0	24	0	24	0	0	0	0	0	0	0	27
19cec947815570389b8ce328f654cf56	0	0	0	0	76	49	0	0	0	0	0	23	0	0	87	0	0	0	40	0	0	53	0	0	100	0	93	0	85	0	106	0	56	0	0	62	0	0	42	0	0	0	0	0	0	0	0	0	0
978be0eee7ff32afb6df4939e2e507ad	95	0	191	0	0	0	0	0	0	0	0	0	41	0	38	35	74	0	0	0	0	0	0	0	0	0	0	0	0	0	74	0	0	0	0	0	0	56	0	0	0	0	0	0	0	23	40	0	0
741ad7f5ea4be2457395e8a8611f95cd	61	0	0	0	0	0	0	32	16	44	0	0	53	88	75	0	0	0	82	0	0	0	58	0	88	0	31	23	0	0	0	28	0	0	0	0	0	0	0	0	80	94	0	0	0	0	0	0	0
2d99090bdbc9677ed0ff3297e18e0403	0	33	0	0	76	0	117	45	0	0	0	0	0	0	0	0	0	0	47	0	0	0	0	0	63	0	0	83	0	0	0	0	0	0	0	0	39	91	0	0	38	0	99	0	0	0	0	0	105
911003420a632d5426c8ffb413290635	0	0	0	0	0	0	54	17	0	36	0	0	0	30	0	58	0	0	50	0	33	48	0	0	0	64	0	0	0	0	0	0	50	0	53	71	0	0	0	49	0	69	0	41	45	0	0	0	0
7d2664c2c0b33ab8461a11ef5456dc57	32	0	0	0	41	0	0	61	76	178	0	61	0	0	0	0	0	0	0	0	0	0	0	0	0	26	0	0	0	124	0	43	0	0	0	18	0	0	25	0	0	0	0	0	11	0	0	49	0
fd7d0ef834472efe137ef0654772dd9f	0	0	39	0	0	0	0	0	0	0	0	0	46	55	0	0	0	39	0	25	40	0	45	0	39	29	0	0	0	0	36	0	43	47	22	0	49	47	35	36	0	0	83	0	0	50	0	63	0
97d69de10fca51353969ec0577eac197	0	0	0	0	46	0	0	0	0	0	0	0	0	67	0	0	0	0	114	0	0	68	0	61	0	55	0	0	0	0	0	0	0	19	0	0	0	104	0	121	0	0	0	0	0	0	0	0	0
a541993f282197e041e1bf20fe16c866	0	0	0	0	21	35	50	46	27	0	0	52	0	0	0	34	86	67	32	63	0	0	58	0	0	32	29	22	50	0	0	0	0	0	0	0	0	0	0	0	0	0	16	55	36	14	0	0	0
29b2412f3c357fd459636a6e4812830a	0	0	0	0	0	19	0	0	38	0	0	0	46	0	48	0	0	64	0	0	0	0	0	0	0	0	0	0	0	0	94	68	0	0	0	0	0	0	0	0	0	0	0	48	0	0	0	31	0
58736e8d567c635b1309f56a7df568ce	0	0	0	0	35	75	107	89	80	69	0	41	0	0	0	0	0	0	85	0	0	0	37	0	0	0	0	0	0	0	0	0	0	0	0	0	0	0	0	60	23	25	0	0	79	0	0	0	0
918d71293232391f9c2b8b90a9ab9bd5	0	0	0	0	0	0	0	0	0	0	0	0	0	0	143	0	0	0	0	0	0	0	0	0	0	0	0	0	0	0	0	0	0	0	0	83	0	119	75	81	0	0	43	77	80	67	0	0	0
3b6ce8a63b0b3ad81a58446ce939dcff	52	0	44	0	0	0	0	0	0	46	0	0	67	0	0	0	161	0	0	0	0	0	51	0	0	0	75	75	0	0	0	32	0	0	0	0	13	0	0	0	0	0	41	16	0	67	19	45	0
2ee3b3f6d62a5ef8671b5222b0198140	48	98	0	141	0	0	0	0	0	0	0	0	0	0	0	0	0	0	0	0	57	0	0	0	108	0	0	0	0	0	0	0	0	0	97	0	0	0	0	75	74	0	0	0	0	72	0	0	0
daa8cf8b7467ab48b93def13e5e07e2f	0	0	0	0	41	62	0	175	105	74	130	0	0	0	0	46	181	0	0	0	0	0	0	0	0	0	0	0	0	0	0	0	0	0	0	0	0	0	0	0	0	0	0	0	0	0	0	0	0
2d08f29ad8eb471bdcddb1c3d84d2daa	0	12	24	0	0	0	0	52	48	0	18	41	33	0	0	44	124	53	57	0	0	0	0	0	21	0	0	0	15	15	0	0	0	0	0	0	87	0	0	0	0	0	0	0	51	0	49	0	0
9174ecaf17d464961104903723c204e6	141	114	67	0	0	0	0	0	0	0	0	0	0	0	0	0	0	0	0	0	20	0	0	0	0	0	0	0	0	0	0	0	0	58	45	0	0	0	0	0	0	0	73	0	0	0	0	0	76
2f35b8156720b500d9bd839c4b21460f	0	48	0	53	0	0	0	0	0	0	0	0	0	0	71	0	0	99	0	0	0	0	0	0	0	0	0	0	0	0	0	0	0	36	0	99	0	0	0	0	0	0	109	48	0	0	0	0	0
c896afd93a1e2f31cf112434650a3489	0	0	0	0	0	0	0	32	0	0	35	0	132	98	0	0	0	0	59	64	0	0	0	0	0	0	42	0	0	0	38	0	0	0	0	72	0	0	0	0	123	0	0	0	0	51	0	0	0
ee591847c5db8793e6ef394c5e5ca281	0	0	0	0	0	0	0	0	0	0	0	0	211	437	0	129	0	0	34	0	0	0	0	0	0	0	0	0	0	0	0	0	0	0	0	0	0	0	0	0	0	0	0	0	0	0	0	0	0
273a3a29d9d47dfdadf700b787542717	0	0	0	0	0	0	0	0	0	0	0	0	115	144	0	79	0	0	88	0	0	0	51	143	0	0	0	0	0	0	0	0	0	72	0	0	0	0	0	0	0	0	0	0	0	62	0	0	0
6ecc52e19cbeb924d1d0302d579cf14e	57	39	81	92	0	0	0	0	0	0	0	0	47	0	0	11	0	26	0	0	0	0	0	0	0	0	0	30	0	0	0	0	0	0	0	0	0	0	0	76	70	0	0	0	0	0	0	0	0
65f2da2585afd14e5c6cc3623b37a86f	0	0	31	0	10	0	9	0	0	9	10	0	41	0	84	46	0	0	42	0	0	16	0	0	49	25	30	0	0	20	0	0	0	16	22	21	0	14	22	51	55	18	0	15	0	0	21	0	37
430b02800f84124cc31ec08ed053b727	0	0	0	0	0	0	0	0	0	0	0	0	39	0	0	0	0	81	0	61	0	117	0	0	0	0	39	0	0	0	0	0	0	0	0	0	0	0	0	217	72	0	0	0	0	47	0	0	0
349d348b2e153173aeb775d771c14cb9	0	0	0	0	80	96	92	0	68	91	89	0	0	0	87	76	0	0	0	0	0	0	23	0	0	0	0	0	0	0	0	98	0	0	0	0	0	0	0	0	0	53	0	0	0	0	0	0	0
93bb4911236bf603766d281d10850aa4	0	0	0	0	0	0	0	0	0	0	0	0	41	0	0	0	0	0	45	0	0	0	0	0	0	59	54	0	52	0	29	0	48	61	47	70	52	0	61	40	0	0	0	0	63	69	0	0	61
44baa4fd9aadb837eb08766fa859cea2	0	0	93	0	56	0	98	0	0	0	0	0	0	89	0	0	45	60	0	102	0	0	74	0	0	43	0	0	57	0	0	0	56	0	0	0	0	0	0	37	0	0	0	0	0	0	0	40	0
d8a5601fa1230b3890298b86c40f6a03	0	0	0	0	0	0	0	71	0	0	124	114	80	51	0	94	0	0	0	0	0	65	0	23	0	0	0	0	0	0	0	18	0	0	25	0	0	0	0	0	0	0	44	51	74	0	0	0	0
2b8591ada39c4a3fe5629915f5a3b5fc	0	103	0	69	40	0	0	0	0	31	0	15	34	0	0	0	0	0	0	0	160	0	0	52	0	0	0	0	0	0	0	0	0	0	0	29	0	61	0	0	78	14	41	29	60	0	0	0	0
bd056afe8aa42680721bf75baab2702f	0	0	0	0	65	66	0	82	0	42	85	108	20	0	0	91	0	0	0	0	0	0	0	0	0	0	0	0	0	30	0	80	0	0	0	0	0	0	0	0	0	40	0	94	43	0	0	0	0
90174eb1e7e3578fbe3a9e6bfc662bbf	0	0	0	0	0	0	0	124	0	176	0	0	0	0	0	0	0	0	0	0	115	0	0	0	0	0	0	0	0	0	0	0	0	0	0	0	0	0	0	0	0	97	95	49	0	76	0	114	0
b1c15db1409a187cff5718d8fe8944f8	0	0	0	0	0	0	0	0	0	0	0	0	0	0	23	23	0	0	47	117	0	71	72	0	0	0	0	74	0	0	21	0	57	0	38	0	0	74	0	0	0	0	74	0	0	0	0	0	86
e4af15d7bc856d4aaa7c25a5723e7cf8	0	0	0	0	0	0	0	0	0	0	0	0	0	0	0	0	0	0	0	0	0	0	0	0	0	0	0	0	0	0	0	0	0	0	0	0	0	0	0	0	0	0	0	0	0	0	0	0	0
055fa9a19f10deb4f367469bbb3616c9	70	71	74	82	0	0	0	0	0	0	0	0	0	0	0	0	0	0	0	0	0	68	0	0	0	0	0	0	0	0	0	28	0	0	44	0	0	0	102	0	108	0	105	0	0	0	0	0	51
ab7fe293723bfbd5f8db50250adf65e8	0	0	29	0	0	0	0	60	0	0	53	72	0	21	102	30	0	0	83	0	0	0	0	0	0	0	0	0	55	0	31	0	29	0	0	61	0	0	0	0	0	29	0	52	81	57	0	0	0
e2437a1a4d45ba504e1ed262cf7dcf99	0	0	0	0	126	64	62	0	0	0	0	0	97	64	0	99	0	0	72	0	0	0	0	0	0	0	0	0	0	0	0	71	0	0	0	0	0	78	0	0	0	111	0	0	0	0	0	0	0
b189d63b6b8234bdfaaf1f7b1d3940cd	117	118	0	51	0	0	0	0	0	0	0	0	0	0	0	0	0	0	0	0	0	0	0	0	0	0	0	0	0	0	0	0	0	50	75	40	0	0	0	43	100	0	0	0	0	109	0	0	65
beecd5497d4559373953bbf7082d428a	0	67	56	74	0	0	0	0	0	0	0	0	0	0	0	0	0	0	0	28	0	45	47	20	0	0	31	0	54	0	0	0	0	44	0	0	31	0	0	92	60	0	0	37	66	87	0	0	0
c263b30530f0ec30142977515d5dc1a7	143	100	240	0	0	0	0	0	0	0	0	0	0	0	0	0	0	0	0	75	0	0	69	0	0	0	0	0	0	0	0	0	0	0	0	0	48	0	163	0	0	0	0	0	0	0	0	0	0
f52002fe92cb0ca23877a976516e00ef	0	0	84	53	0	0	0	0	0	0	0	0	0	0	0	0	0	77	0	62	65	0	111	0	47	0	0	0	0	0	0	0	0	0	0	0	0	0	0	0	0	0	60	0	0	0	0	0	0
69893442777124e749555e70b768dfe1	0	0	86	0	0	0	0	0	0	0	0	0	0	0	0	0	0	105	36	0	0	63	0	0	39	0	50	0	33	0	0	0	34	0	30	0	0	0	0	0	0	36	56	0	86	0	37	0	113
e687c63dce55cba8339051f29e9ac859	0	0	60	0	0	0	0	0	0	0	0	0	0	0	69	0	0	0	0	0	114	0	0	0	0	0	0	0	0	0	0	0	111	201	0	0	0	0	0	0	0	0	0	0	0	134	0	0	75
474153c089fd78bc8d5b0925f86d1216	0	0	0	0	0	0	121	169	0	0	0	64	45	0	0	0	0	0	0	0	0	0	0	70	0	62	0	0	76	65	0	0	0	0	85	80	0	0	0	0	0	0	0	0	0	0	0	0	0
22263a8b33ed285a6dd4fc73730babbb	0	0	0	0	0	0	0	0	0	0	0	0	0	0	0	0	0	41	0	22	0	0	22	18	0	0	0	0	0	33	0	0	42	50	0	17	29	0	0	0	56	29	0	0	0	27	0	0	24
ead593947194fb5e91b866f03da3e9d2	0	0	0	0	180	238	70	0	0	0	110	0	0	0	0	0	115	0	0	0	0	0	0	0	0	0	0	0	0	0	0	0	0	0	0	0	0	0	0	0	0	122	0	0	0	0	0	0	0
062f4795ff6eedbafd37d5a4f8d90851	0	0	0	0	0	0	0	64	0	62	0	0	0	0	72	0	0	0	0	0	0	0	0	0	0	0	0	0	0	0	88	0	0	0	0	0	0	165	0	0	0	70	99	0	147	0	0	0	68
69585b84fe802b0317696a16fde89ec4	49	76	0	68	0	0	0	0	0	0	0	0	0	0	0	0	0	0	50	57	121	0	0	0	0	50	0	0	0	0	0	0	0	0	0	0	0	99	0	75	116	0	0	0	0	0	0	0	0
657d4f3caf5bfbd7e52ea89512877a64	0	0	0	0	0	0	0	0	0	0	0	0	0	0	185	92	0	122	0	0	0	0	0	0	0	0	35	0	113	0	0	0	0	0	0	0	75	88	0	0	0	0	124	0	0	0	0	0	0
e19c1a03a829ab5b594b104a67d64c1b	30	0	0	0	88	61	78	0	0	0	125	97	0	0	0	0	0	47	0	0	0	0	0	0	0	0	0	0	0	0	0	0	0	0	0	0	63	0	0	0	0	102	0	58	0	0	28	0	56
88241fccdcf89817abab1a53e07ee732	0	0	18	0	0	0	0	0	0	723	0	0	60	15	0	0	0	0	0	0	0	0	0	0	0	0	0	0	0	0	0	0	0	0	17	0	0	0	0	0	0	0	0	0	0	0	0	0	0
ab950572d636f70c1ad874c40535564e	0	0	0	0	0	0	0	0	0	91	0	0	82	270	0	0	0	0	0	96	35	43	41	0	0	0	0	0	0	0	0	0	0	45	80	0	0	50	0	0	0	0	0	0	0	0	0	0	0
dd23773938f2f6b52b1269b7d57028ad	0	120	0	82	0	0	0	0	0	0	0	0	0	0	0	0	0	0	0	0	0	52	81	0	0	0	0	0	0	39	0	0	0	0	0	0	0	89	0	80	130	0	0	0	0	0	0	0	0
5c5717a926ee916e11f2d4241e8e5854	0	0	0	0	0	61	155	0	58	0	113	0	0	75	0	0	0	0	109	0	0	0	0	0	0	0	0	0	0	0	0	0	0	0	0	0	0	0	0	0	0	0	0	63	42	0	0	0	0
b24fc2fd3755e628f5907e24c98d2b6d	46	0	87	0	0	98	0	0	32	0	0	15	0	0	0	0	212	0	14	0	0	27	0	81	41	0	0	0	0	0	0	29	0	0	0	0	0	0	0	0	0	18	0	0	0	31	64	0	0
4e99fdbcb1a402e21c801da1b6970dbc	0	0	0	0	0	56	127	0	62	90	114	67	0	0	0	0	95	0	0	0	0	0	0	0	0	0	0	0	0	0	0	53	19	0	0	0	0	0	0	0	0	59	0	0	0	0	34	0	0
464a95f0e607f07d790aa2fcb185dc3d	0	0	0	0	0	77	0	0	0	0	0	0	0	0	108	0	45	0	50	0	21	0	0	23	0	0	0	24	18	33	0	0	0	22	0	0	0	69	0	0	0	61	50	0	0	0	0	66	71
1779fa84ef55cfef1bdd65c12e6db4d0	69	0	0	61	0	0	0	0	0	0	0	0	16	0	0	0	0	0	0	0	145	0	52	0	67	64	0	0	33	0	0	0	0	0	0	0	0	101	57	63	0	0	10	0	0	9	0	0	0
90127b973cfdf4347f14a3bde10f4089	74	0	59	0	0	0	0	0	0	0	0	0	0	0	43	0	92	115	0	0	0	0	55	60	0	0	0	0	0	58	0	0	0	0	0	0	0	0	0	0	49	0	0	0	0	69	0	30	61
4687bdbce76a2dee5ff9427cdc9ecb18	0	0	0	0	0	0	0	0	0	0	0	0	0	0	0	39	0	0	0	0	0	0	0	0	0	0	0	0	0	0	0	0	0	0	0	0	0	41	0	0	0	0	0	0	0	0	0	0	0
43b18f845cf3a63fb804f4aeb25adc11	0	0	0	0	0	0	0	0	0	91	0	0	29	0	0	0	0	0	0	0	0	44	76	0	0	72	0	0	0	0	0	0	65	59	57	86	0	81	0	0	0	0	0	0	0	116	0	52	0
a8df22d6f903799312178f02c25e0b5e	0	133	0	90	0	0	23	0	0	0	54	62	0	0	0	22	0	0	0	0	68	0	107	0	0	46	0	0	0	0	0	34	0	0	0	0	0	56	0	0	0	0	0	0	0	0	0	0	0
48cd3942d1e1d6ef52842172bba96934	0	87	53	0	0	0	0	0	0	0	0	0	0	0	0	55	0	0	65	0	0	45	0	44	0	0	0	51	0	41	0	0	0	0	0	0	0	0	65	124	131	0	0	0	0	0	0	66	0
af941c25e98c58f886d0ae8872118bde	0	0	0	0	74	157	134	0	48	199	0	0	0	0	0	0	0	0	0	0	0	0	0	0	0	0	0	0	0	0	0	0	14	0	0	0	0	0	0	0	0	0	0	0	141	0	0	0	0
b1b40a112e7b7b6dfdf7287502eff6fc	0	0	0	0	0	40	65	0	0	72	0	0	0	98	0	0	0	0	125	0	0	0	0	0	0	0	0	0	0	0	0	0	0	0	0	0	0	0	0	0	0	34	0	0	116	0	106	0	0
4c9c45a2010869aac3d8347fe2982d9e	103	152	0	110	0	0	0	0	0	0	0	0	0	0	0	0	0	0	0	0	0	0	0	0	0	0	0	0	0	0	0	0	0	0	0	0	0	0	0	159	151	0	0	0	0	0	0	0	0
576d0987f7a1c84f6d2d9e44a6998a11	0	0	0	0	0	0	0	0	0	0	0	0	0	0	0	0	0	59	0	0	0	0	0	0	0	0	0	0	0	92	70	0	0	55	123	0	0	0	0	60	162	0	0	0	76	0	46	0	82
393607c475b0bb1df95e5b9ba5e6379d	27	70	0	0	0	0	0	0	0	0	0	0	0	0	0	0	0	0	0	0	0	79	75	0	0	0	0	0	43	0	0	0	0	0	27	0	53	0	0	0	140	0	0	0	0	111	0	0	91
ca5c4a75d5b8aac7ce5e4f693b6f1760	0	0	24	0	39	23	0	0	0	50	0	22	0	0	0	0	0	0	29	18	0	0	0	24	19	0	32	0	0	0	0	0	0	50	75	0	27	130	75	91	0	0	0	0	0	0	0	0	0
c45ec623ba346f126d9a940b42143981	0	0	0	0	0	0	0	0	0	35	0	0	97	79	23	57	0	0	65	0	0	0	44	23	62	0	41	47	38	0	0	0	24	0	0	0	0	29	40	0	0	0	17	0	0	34	0	0	37
ae905b681fbd9ec0c365319b49df14cc	0	56	77	0	0	0	0	0	0	0	0	0	42	0	0	0	0	50	0	85	65	69	110	44	0	38	56	0	0	0	0	0	0	0	0	0	0	0	0	56	0	0	0	0	0	0	0	0	0
8c82b43dfdd9812f169574d1d5d202c9	0	0	0	0	41	0	0	0	0	0	11	0	66	0	0	0	0	71	0	0	0	0	0	0	0	0	0	0	0	0	0	0	0	24	21	0	0	71	0	101	109	0	0	0	0	0	0	0	112
6a63b0573d5c435671ebe50ff7c4d3cc	0	0	0	0	48	0	0	0	0	0	0	0	0	0	0	0	0	0	0	0	46	0	100	0	0	88	0	0	0	0	0	0	0	0	62	0	0	0	102	181	0	0	0	0	0	0	0	0	0
8a23fe7a6878bc6dd3838f5656b22903	0	166	0	125	0	0	0	0	0	0	0	0	102	84	0	0	0	0	0	0	120	0	104	0	0	70	0	0	0	0	0	0	0	0	0	0	0	50	0	0	0	0	0	0	0	0	0	0	0
3bfff5f1cd3deb60af16b6e2847eabeb	0	0	0	0	0	0	0	0	0	0	30	0	71	0	53	0	0	0	31	0	0	0	45	0	0	76	37	0	0	0	0	0	0	50	80	42	0	0	53	0	0	0	52	0	58	80	0	63	0
d976d9258053fd6439939c6d589cddba	0	0	0	66	0	0	0	0	0	0	0	0	0	0	0	0	0	0	0	0	0	0	0	51	0	0	0	0	0	0	0	0	0	0	53	21	28	0	53	122	116	0	0	0	0	36	0	0	82
98e0d7a8c2fda787527fd590f5e5b638	97	0	0	0	0	0	0	91	0	48	58	126	0	0	54	56	128	0	0	0	0	0	0	0	0	0	0	0	0	0	0	0	0	0	0	0	0	0	0	0	0	0	0	0	0	0	39	48	0
8a88a4a121aacc87ab5176fac3a78927	0	0	0	0	0	85	80	0	0	0	48	61	0	0	35	114	58	43	0	0	0	0	0	0	0	0	0	39	0	0	66	0	0	0	0	0	0	0	18	0	0	46	0	0	0	68	21	0	0
0ff0e6ddb708dd084c9f54cc97f544ed	0	0	0	0	0	0	65	52	0	91	0	0	0	170	58	0	0	0	0	0	0	0	0	0	0	0	0	0	50	0	64	66	0	0	0	0	69	51	0	0	0	0	0	82	0	0	0	0	0
19f4f4bdd9d6f3546bdff473ce417c8a	61	127	27	57	44	0	0	25	0	0	0	0	0	0	0	0	3	0	0	0	116	0	47	0	0	39	0	0	0	0	0	0	0	0	0	0	0	0	38	67	0	0	88	0	0	0	0	0	0
132421ee4f0a0e906cb11ee24b0d5c22	0	0	0	0	0	0	0	0	0	0	0	0	119	353	77	0	0	0	0	0	0	0	0	0	52	43	0	0	0	0	0	0	0	0	0	0	0	0	0	0	0	0	86	0	0	0	0	0	0
1cdf6ddeb3ee754d8768967476798f7d	0	0	299	0	0	0	0	0	0	0	0	0	0	0	40	0	0	78	0	0	0	0	0	39	0	0	0	0	0	0	0	0	0	0	0	0	0	0	0	90	90	0	0	38	0	0	0	42	100
5aecf70f025a7ca836877ff918eff6c3	0	0	81	0	0	68	0	78	42	0	27	0	99	0	94	0	0	0	34	0	0	22	0	24	8	0	0	0	0	0	38	0	0	0	0	0	44	0	0	48	0	0	0	0	28	0	0	20	61
48ca8942c4dc8121128ceff4820a9536	0	0	0	0	0	184	93	0	0	33	0	0	0	0	0	121	115	0	0	0	0	0	0	0	30	0	22	0	0	21	29	0	0	0	0	0	0	0	0	0	0	119	0	0	0	0	49	0	0
5b2ed0631335915e9232cbc8d743b6cd	0	0	0	0	0	0	0	0	0	0	0	0	0	0	0	0	0	0	0	0	0	0	79	0	0	0	0	0	0	0	23	0	34	88	0	0	0	0	0	0	117	0	0	0	58	122	0	0	0
172ff6dc08a9d59654593988eb2c727b	0	0	0	0	34	0	0	0	47	49	0	101	0	0	0	0	0	0	0	0	0	0	18	0	0	0	91	0	0	0	0	0	48	23	23	60	48	0	70	50	0	0	0	0	0	0	21	0	63
61d2972e2ee7c5c4b0fb7affbe47efa1	238	68	105	0	0	0	0	0	0	0	0	0	0	0	0	0	0	0	0	0	0	0	0	0	0	0	0	0	0	0	0	0	0	0	0	0	0	0	0	0	0	0	0	0	0	0	0	0	0
bdadde9759cf38f9a5138798f2f53cb9	0	0	86	22	0	0	0	0	0	0	0	0	39	56	67	58	0	46	0	0	0	0	0	0	0	0	0	0	0	0	0	0	0	0	0	48	0	0	0	86	0	0	96	43	0	38	0	44	0
ee13322aecb4b21bc5025bc79725ff9f	0	54	0	0	84	0	141	0	0	0	0	0	0	0	0	0	0	0	0	0	0	0	0	0	56	46	0	104	0	0	0	0	0	47	0	12	65	0	0	0	40	0	76	0	0	0	0	0	84
e12ef03d85e722238ac77c9a1710744b	0	0	0	0	0	56	52	290	100	0	0	75	0	0	84	0	0	0	0	0	0	0	0	0	0	0	0	0	0	90	0	0	0	0	0	0	0	0	0	0	0	0	0	0	41	0	0	0	0
208d89ef029bb37f655a08d3ed1ce4ad	26	0	0	0	0	0	0	0	0	0	0	0	0	0	48	48	0	63	0	106	0	53	0	54	0	0	0	29	32	0	46	0	0	0	32	101	0	0	82	0	0	0	0	0	0	0	0	0	0
f062b4c705e445e878f4622815d7aef6	122	0	56	0	0	0	0	0	0	0	0	0	22	0	0	0	0	76	0	0	0	0	0	0	0	0	0	0	35	72	0	0	0	27	0	0	0	0	0	0	31	0	43	0	18	204	0	0	57
2afb723e820ce4e50278ed0e336a4ddd	0	0	0	0	67	107	137	37	0	0	145	0	0	0	0	264	0	0	0	0	0	0	0	0	0	0	0	0	0	0	0	0	0	0	0	0	0	0	0	0	0	50	0	0	0	0	0	0	0
d45a0702062fe86a8de9140a8451a907	51	0	0	0	0	0	0	0	0	0	0	0	0	0	0	0	0	0	51	0	0	0	0	0	0	0	0	0	65	0	95	0	66	0	0	0	0	0	79	0	96	0	98	41	0	78	0	0	86
bc6cf3ded50ceab88faac5dce99e7a0f	69	168	0	116	0	0	0	0	0	0	0	0	0	0	0	0	0	0	0	51	0	83	0	0	0	0	0	0	0	0	0	0	0	121	0	0	0	0	46	0	46	0	0	0	0	40	0	0	0
e3c8bb9847bebc077aee62a9045e7b6d	0	0	84	0	0	0	0	0	0	0	0	0	0	0	0	0	0	34	0	59	0	74	69	42	0	0	30	0	107	132	52	0	0	0	0	0	0	0	0	0	0	0	0	0	0	0	0	66	0
c1c0333b36fdb80d2d24072b6b3d361f	0	0	0	0	36	82	0	63	0	0	0	78	51	0	0	82	72	0	62	0	0	0	0	0	0	0	0	0	0	0	0	0	0	0	0	0	0	0	0	0	0	59	0	0	0	0	34	32	0
2ab71f7c955c701c4d02255ffcd87924	0	0	0	0	0	72	0	0	0	57	0	0	0	0	187	0	51	259	0	0	0	49	0	0	0	0	0	0	0	0	92	0	0	0	0	0	0	0	0	0	0	0	0	0	0	0	0	38	0
709e27303bdca0aacd215f19fba14be7	0	0	0	0	0	0	0	0	0	31	0	48	0	93	148	0	0	0	24	0	0	18	0	0	0	0	0	0	0	0	0	0	0	0	0	0	90	0	31	0	0	70	88	0	45	0	61	58	0
50c4cb178452273102e6373cc99e0dc7	0	0	60	0	0	0	0	0	73	74	95	46	0	0	0	0	127	0	0	0	0	0	0	0	0	49	0	0	52	0	0	0	0	0	0	0	0	0	0	0	0	0	0	0	0	0	0	63	0
28360e37783fce7cb0e7a7fa9a8b6310	0	0	0	0	0	0	0	0	0	0	0	0	0	0	0	0	0	85	0	0	0	0	0	117	0	0	58	0	0	0	0	0	0	58	0	0	0	0	89	0	125	0	0	0	43	163	0	0	66
2399edd39f95f634f86d76310da3f9b4	0	0	0	0	0	0	0	0	0	0	0	0	0	0	0	0	0	0	0	0	0	0	0	0	0	0	0	0	0	0	0	0	0	205	0	0	0	0	115	0	138	0	0	0	0	0	0	0	0
b1049372c43995cd5309ba5329fe2c02	187	0	142	0	0	0	0	0	0	0	0	0	0	0	0	0	0	0	0	0	0	136	57	73	0	0	0	0	0	0	0	0	0	0	0	0	0	0	0	0	0	0	0	0	0	0	44	72	0
3cb391cc42bba447d98ba1e765481f77	0	0	0	0	61	38	0	29	19	0	12	42	0	0	67	69	15	18	34	20	0	0	20	0	0	0	108	15	0	0	36	34	21	0	0	0	0	0	0	0	0	0	0	43	0	0	42	0	0
cef45b740008f8390cbe950c9481ea64	36	70	0	0	0	0	0	0	0	0	0	0	0	0	0	0	0	0	0	0	69	0	0	0	0	0	0	0	0	0	0	0	0	57	81	0	0	0	0	66	0	0	0	0	0	0	0	0	0
0ed2c53af36d71acce6d465cbcd0ece8	0	0	0	0	15	0	95	68	137	103	63	0	0	0	84	38	98	0	18	0	0	0	0	0	0	0	0	0	0	0	0	0	0	0	0	0	0	0	0	0	0	31	0	0	0	0	0	0	0
7f118e5d09aee0389d3a2f8f63e14975	0	0	0	0	0	0	0	0	0	0	0	0	0	0	0	0	0	0	45	0	0	25	0	0	0	0	0	0	0	70	0	9	0	59	104	0	77	42	0	0	49	0	0	0	0	42	0	0	20
0dfc19d100d48f7c96d257f6250f767d	8	0	0	0	0	63	0	0	0	0	5	0	0	0	0	0	0	50	0	0	0	90	0	0	76	0	61	33	0	0	14	0	0	0	0	0	47	85	21	0	39	0	0	0	0	0	0	0	0
4083cbd528a413d65f1a8d0f49a5a7ae	0	0	0	0	95	96	99	80	114	143	110	0	0	0	0	0	0	0	0	0	0	0	0	0	0	0	0	0	0	0	0	0	0	0	0	0	0	0	0	0	0	61	0	0	0	0	0	0	0
c15556194424872dd7e61f95145cc703	0	0	0	0	0	0	0	0	0	0	0	0	0	0	0	0	0	83	0	0	0	0	0	34	0	0	0	41	38	0	0	0	0	0	0	0	69	0	0	0	36	125	144	0	62	48	63	0	55
3fb5a232cc7eb6fa74a3a5b0e67f83c5	0	0	0	0	32	0	0	0	0	0	0	53	0	66	29	50	0	34	0	53	0	0	0	0	0	0	0	0	33	0	52	0	32	44	0	0	69	53	0	0	0	23	0	0	46	58	0	37	0
cbb905d5ab08ee1d1c6d370aa5a3ffce	0	0	0	0	87	0	0	0	59	0	0	0	0	53	0	54	0	71	94	0	39	0	0	0	0	0	0	0	0	0	0	0	0	31	0	0	25	0	34	83	0	0	100	66	0	0	0	0	0
e812428adfb140cc7ec5fc8ca0b92aad	42	63	0	0	0	0	0	0	0	50	0	0	0	77	0	87	59	52	0	0	0	0	0	0	0	0	61	36	0	14	0	0	19	0	0	0	0	0	9	0	108	0	26	0	0	29	0	0	0
ea0c7945c40764d3da752b17d84307cf	0	0	0	0	59	69	0	0	108	0	115	121	0	0	61	0	104	0	0	0	0	0	0	0	0	0	0	47	0	0	0	0	0	0	0	0	0	0	0	0	0	0	0	0	0	0	0	0	0
e1664a68b0d6130071e22dfd4b6931ea	0	0	0	0	0	66	0	0	84	0	0	0	0	0	195	0	42	300	0	0	0	0	0	0	0	0	0	0	75	0	0	0	0	0	0	0	0	0	0	0	0	0	0	0	0	0	0	32	0
b026ce0bd91b4d2c38f538cd1666e574	60	182	91	222	0	0	0	0	0	0	0	0	0	0	0	0	0	0	0	0	0	0	0	0	0	0	0	0	0	0	0	0	0	0	0	0	0	0	0	0	0	0	0	0	0	0	0	0	0
d0a2b30449673580668f52a41ec0ffd2	0	0	0	0	0	0	0	0	0	0	0	0	0	0	0	0	0	0	0	0	0	0	0	0	0	0	0	0	23	0	0	0	47	0	0	0	0	27	39	56	0	0	15	0	0	47	0	0	42
0bd41171b9526657c38e62a4cb8d8525	0	0	47	0	62	45	29	26	33	37	42	31	0	0	0	59	33	54	0	0	0	0	0	0	0	0	33	26	0	0	27	0	0	0	13	24	18	0	0	38	0	0	0	18	0	0	16	0	26
6de332e9f9c79a9c36c0b53fb2631098	0	0	0	0	0	49	42	30	0	0	0	0	0	0	0	0	0	0	0	0	0	57	0	0	0	0	41	44	0	0	0	0	0	52	0	0	0	90	0	73	87	0	0	0	0	0	0	44	0
42bfc1fd1f3350d1ab37633af3e0ae1e	0	0	47	0	0	0	0	0	0	0	0	0	0	55	0	0	0	0	0	44	0	0	0	0	0	56	0	0	43	0	33	0	37	43	54	70	0	0	70	0	0	0	0	0	64	86	0	0	89
ce71ee804f8edeb8d6875a9573e33c13	35	0	0	43	0	0	0	0	0	0	0	16	0	0	0	0	0	0	0	0	56	16	46	0	0	30	0	0	0	0	0	0	0	0	69	9	0	56	60	94	95	0	0	0	0	0	0	0	0
3d1b24d23c9028531537f216dfcba159	77	62	107	0	0	0	0	0	0	0	0	0	0	0	0	4	6	82	0	0	0	99	57	32	42	6	59	0	0	0	0	0	0	0	8	0	0	15	0	0	34	0	0	0	0	0	0	0	60
b5e71136aacd94998c7784240ac58075	0	0	0	37	0	0	0	0	0	0	0	0	0	115	0	0	0	0	53	0	62	0	0	0	0	89	0	0	0	0	0	0	0	0	0	0	24	84	0	58	0	76	81	0	0	0	0	0	110
ad49172989c594d6d032e4192e87f863	0	0	0	0	48	0	0	65	0	0	0	29	47	0	0	81	0	29	117	0	27	0	0	0	64	0	0	0	0	0	0	20	27	0	0	0	0	52	0	29	0	0	62	0	0	0	0	0	0
7399cb543a93ea33e4cc7440171db56d	0	0	0	0	0	0	0	0	0	0	0	0	0	0	0	0	0	0	0	0	0	0	0	0	0	0	0	0	0	0	0	124	0	0	114	119	0	0	0	0	30	0	0	114	76	97	115	0	0
26967f05339fe946878995a185702a0b	0	105	0	94	0	48	0	0	0	0	0	0	0	0	30	66	0	33	0	0	55	0	0	0	0	72	0	0	0	0	0	0	0	65	0	0	0	55	0	0	0	0	85	0	0	0	0	0	0
889a0394e2c0d2f8209d0f1d9b780c7d	0	0	0	0	40	49	0	111	95	69	101	46	0	0	0	41	200	0	0	0	0	0	0	0	0	0	0	0	0	0	0	36	0	0	0	0	0	0	0	0	0	0	0	0	0	0	0	0	0
df37890eb67d6e6257139d90631e1de8	0	0	0	0	0	0	0	0	0	0	0	0	0	0	134	93	0	101	0	0	0	0	0	0	0	0	0	0	0	0	0	0	0	0	0	0	81	94	0	0	0	0	135	0	150	0	0	0	0
d01231db293d5ae354d959018a6172d7	0	158	0	126	0	0	0	0	0	0	0	0	0	0	0	0	0	0	0	0	0	0	0	0	0	0	0	0	0	0	0	0	0	0	61	0	0	0	0	0	37	60	63	0	0	0	0	0	0
f89d607fa79c9175b81a488adee43a68	0	0	0	0	0	41	0	0	0	0	0	0	0	0	25	0	0	0	0	0	0	0	0	59	0	0	0	0	0	0	0	0	0	0	0	0	75	0	0	0	47	0	43	0	0	0	0	0	113
a2330cc995076835b76550071045a925	0	0	0	0	112	100	0	0	0	108	0	0	0	0	0	0	139	0	0	0	0	0	0	0	0	0	104	0	61	0	0	0	0	0	0	41	0	0	0	0	0	118	0	0	0	0	0	0	0
8c41a1ad1a925ab47ff5a5f6fb15c1c8	0	0	0	0	0	0	32	0	0	53	0	0	40	0	0	0	0	27	0	50	0	0	0	0	23	0	0	0	0	33	0	35	27	0	48	104	25	0	0	0	0	31	44	0	0	65	0	0	0
0f01e8f7d38e283e25e9bed7acb59118	0	213	0	0	0	0	0	0	0	0	0	0	0	0	0	0	0	0	0	0	0	44	0	0	0	0	0	0	0	0	0	0	0	0	0	0	0	0	59	0	0	0	0	0	0	0	0	0	0
2d552913abe4ca931eb7b0727cc64c3f	0	0	0	0	0	0	0	0	0	0	0	0	0	0	41	0	58	0	0	53	0	0	40	0	0	0	0	107	0	0	40	0	0	0	0	0	0	0	87	0	39	84	0	110	37	0	0	0	0
7ec747056166d7714e5e28e1b40845d5	0	0	0	0	95	60	0	42	0	0	49	0	46	62	153	47	35	0	0	0	0	0	0	16	0	15	13	35	0	0	0	0	0	0	0	0	0	0	0	0	0	0	0	0	0	0	67	45	0
7ab320250e23b65c525f080156720f4b	44	87	59	0	0	0	0	0	0	0	0	0	37	56	44	73	0	0	0	36	0	44	103	0	47	0	0	0	22	0	0	0	0	0	0	0	0	0	0	0	0	0	86	0	0	0	0	0	41
ef3f8d4c1584dcd0c9e57de746c4a207	0	0	0	0	0	0	0	0	0	0	0	0	0	53	58	70	0	0	0	0	0	0	0	0	0	0	44	0	65	0	0	0	0	0	51	69	0	78	0	20	0	0	0	0	0	0	0	0	79
3202a733eb451aa0dd66c95b9c58d82c	48	35	135	0	16	32	0	23	0	0	0	0	0	0	48	0	0	53	18	25	0	48	49	0	0	0	23	26	0	0	0	0	0	0	0	0	77	0	0	0	0	0	48	42	0	0	31	0	0
d75531788c19d58a341cc4295b888005	0	0	0	0	0	0	0	91	117	0	116	142	0	0	0	0	0	0	0	0	0	0	0	0	64	0	0	0	0	0	0	0	0	0	0	78	42	0	0	0	0	0	0	0	0	88	0	0	0
e76b9cba15603b8b02beb0750c97d0bd	0	0	0	0	0	0	0	23	0	31	0	0	44	79	62	30	0	45	0	10	42	0	0	0	0	39	69	84	0	0	0	0	49	0	0	24	0	23	0	0	0	0	41	0	0	0	0	53	0
14bace08b750ef9a10b236af4c2c69c7	93	56	142	0	0	0	0	0	0	0	0	0	0	0	0	0	0	0	0	0	0	0	0	0	0	0	0	0	0	0	0	0	0	0	0	0	0	0	0	0	0	0	0	0	0	0	0	0	0
acdd37ebd0e1f43e0cc9ecb83f28cc26	51	60	0	57	0	0	0	0	0	0	0	0	0	96	0	86	0	0	0	0	0	0	0	0	0	0	0	0	0	0	0	0	0	0	0	0	120	57	0	0	0	0	81	0	0	0	0	0	0
dc782d85ec90641518bfa95ec03f9aa0	0	44	0	0	42	108	0	97	0	0	0	0	0	103	65	0	0	0	114	0	0	0	0	0	0	0	0	0	0	0	0	0	0	0	0	0	78	0	0	0	0	74	49	0	0	0	0	0	0
5c58b76911ed9784181ece007e239585	0	0	0	78	0	0	0	0	0	0	0	0	0	0	0	0	0	0	0	55	61	32	77	56	0	0	0	21	0	0	0	0	0	0	0	0	0	0	32	57	68	0	0	0	0	0	0	0	0
574684e811736d121c7ce840405ad91c	0	0	0	0	0	0	0	0	0	0	0	0	211	449	0	114	0	0	0	0	0	0	0	0	0	0	0	0	0	0	0	0	0	0	0	0	0	0	0	0	0	0	0	0	0	0	0	0	0
1c991860d551bb12a824da493c0800aa	55	68	67	125	32	0	0	0	0	0	0	0	0	0	0	0	0	0	20	31	75	0	0	0	44	68	0	0	0	0	0	0	0	0	0	0	22	0	0	0	70	0	0	0	0	0	0	0	0
40d00eb8886c17f9c7cc5643409e91b0	0	0	0	0	24	23	66	80	38	0	0	119	0	0	0	72	52	55	54	33	0	0	0	0	0	0	0	0	0	0	0	0	0	0	0	0	0	0	0	0	0	0	0	51	0	0	0	0	0
16451d3d2e3655182ea850872b49dc98	0	0	0	0	0	41	0	0	0	106	0	0	0	26	137	0	69	0	57	0	0	0	0	0	0	0	76	0	78	0	0	0	0	38	0	0	0	0	0	0	0	67	0	0	0	0	55	0	0
71523c9803452b1806fb46634053bc0c	0	0	0	0	0	0	46	81	0	0	62	165	0	0	84	83	0	0	0	0	0	0	0	0	41	0	33	0	79	0	0	0	0	0	0	0	0	0	0	0	0	0	0	0	0	0	49	47	0
ccc7360638e601caec34093c57881e56	102	169	0	136	0	0	0	0	0	0	0	0	0	0	0	0	0	0	0	0	0	0	0	0	0	0	0	0	0	0	0	0	0	0	0	0	0	0	0	143	172	0	0	0	0	0	0	0	0
0def928c19af91a3244a98c36b491938	0	0	63	0	0	0	0	0	0	0	0	0	0	0	0	0	0	0	0	143	0	76	115	0	0	0	74	0	0	0	0	0	49	0	59	0	65	0	0	0	47	0	32	0	46	0	0	0	0
f5e238a49206066a4a3d396bc8bb5966	0	0	0	61	0	0	0	0	0	59	0	0	0	66	0	0	0	0	0	0	0	0	0	0	0	0	0	0	0	0	0	0	0	0	0	89	0	0	222	88	0	0	0	0	43	0	0	87	0
df46d11ff674fef3bbe6bb5a22c6145a	29	0	13	0	112	137	61	0	0	0	93	129	0	40	0	0	0	0	55	0	0	0	0	0	0	0	0	0	0	0	0	0	0	0	0	0	0	0	0	0	0	0	0	0	0	0	38	0	0
977374e53eecfa7675bdd60f480a0e56	0	0	0	0	0	69	37	112	89	0	72	111	0	43	41	69	0	0	58	0	0	0	0	0	0	0	0	0	0	0	0	0	0	0	0	0	0	0	0	0	0	0	0	0	28	0	0	0	0
585910dbc7fbc755de56ee2211204024	141	0	97	0	0	0	0	0	0	0	0	0	0	0	0	0	0	0	0	0	0	143	61	0	26	0	0	110	0	0	0	0	0	0	0	0	0	0	0	0	0	0	0	0	0	0	45	68	0
ce25644738e2dd06ddeed4e6db8dd1b4	56	0	0	0	57	0	48	0	50	118	86	0	0	0	32	14	174	0	0	0	0	0	0	0	0	0	0	0	0	0	0	0	0	0	0	0	0	0	0	0	0	0	0	0	0	0	67	64	0
ac50293a1ad63c91745a16e4e03e8abe	0	0	0	0	81	69	0	0	0	0	0	31	96	0	86	0	102	0	59	0	0	0	0	0	0	0	0	0	0	0	0	0	53	0	0	0	0	0	0	0	0	75	0	92	0	0	0	0	0
f1ec7a3bf14274f7909c02641b735236	0	0	0	0	186	53	0	33	0	25	24	0	0	0	0	47	0	0	0	0	27	0	0	0	29	0	46	0	0	0	31	56	35	0	0	0	0	0	0	0	0	52	23	32	0	0	0	0	0
f98fbf8fb63b32195dfdb76d5076fd13	0	0	0	0	36	47	97	0	0	83	84	90	92	0	0	99	0	0	0	0	0	0	0	7	0	0	0	0	0	0	0	0	0	0	0	0	0	65	0	0	0	27	0	0	0	0	0	0	0
9fdf10b3e5326d94dd2348374a8a2c43	0	28	0	0	0	0	0	0	0	0	0	0	0	97	0	0	0	0	0	0	0	0	0	0	0	0	0	0	66	0	0	0	0	0	0	0	68	0	53	0	71	0	0	0	0	88	0	0	89
88e0fa9457ac353b1b8cce71ec7ed071	0	0	55	0	0	0	0	30	0	0	0	0	0	0	39	0	0	0	0	0	37	0	39	0	59	0	0	30	0	86	0	0	0	0	49	24	0	0	0	0	0	0	0	37	62	0	44	39	68
8639de8ae8d1b890474d5b3ddccad68c	0	0	0	0	0	0	106	80	89	0	0	111	0	89	0	0	0	0	0	0	0	0	0	0	0	0	0	0	0	85	90	0	0	0	0	0	0	0	0	0	0	0	0	113	0	0	0	0	0
0b7620c422e393cf7532319944bef272	0	0	0	0	0	0	0	0	0	0	0	0	0	0	0	0	0	0	0	0	147	0	0	0	0	0	0	0	0	0	0	0	0	96	0	0	0	96	81	91	116	0	0	0	0	0	0	0	0
c9fed27007efacceaadbe07754899b8e	81	0	0	0	69	75	166	0	108	78	136	0	0	0	0	0	0	0	0	0	0	0	0	0	0	0	0	0	0	0	0	0	0	0	0	0	0	0	0	0	0	48	0	0	0	0	0	0	0
2a58a3db6c4eca20fdec3c9a3c11fccc	0	0	0	0	0	0	0	64	0	0	0	0	0	0	0	0	0	0	0	0	0	33	0	0	0	0	0	27	35	0	47	0	0	0	121	0	97	0	58	95	0	0	0	0	0	108	0	0	0
4eab832c88bbcaa4fc1714541bf7d066	0	0	0	0	0	0	68	41	0	0	50	0	48	59	111	105	0	0	60	0	0	0	0	0	0	13	0	0	0	0	0	0	0	0	0	17	0	60	0	0	0	89	0	0	0	0	39	0	0
6dc6bb798c94161145eb6341703b5c1c	0	0	0	0	0	0	0	0	0	0	0	0	0	0	122	104	0	0	0	23	36	0	82	0	0	0	0	0	0	0	0	0	0	0	0	41	0	0	44	48	42	0	0	0	71	0	58	0	89
2d64606cd5218219aaa6a589093c54e6	72	0	0	0	0	0	0	0	0	0	0	0	0	0	0	0	0	42	0	0	0	0	0	0	0	58	0	0	55	0	0	0	0	0	64	0	0	0	66	0	74	0	0	0	0	0	0	47	38
fed44b033588d56feac8139c7ac68192	52	0	91	0	0	57	0	0	0	0	0	0	97	0	0	0	0	33	0	160	0	92	130	47	0	0	0	0	0	0	0	0	0	0	0	0	0	0	0	0	0	0	0	0	0	0	0	0	0
fd097634f53b0047d38b9f2edf12a138	0	0	0	0	74	65	78	91	0	0	0	119	0	0	143	82	0	0	0	0	0	0	0	0	0	0	0	0	0	0	0	0	0	0	107	0	0	0	0	0	0	0	0	0	0	0	0	0	0
e54f5593be10f419d8a2c1d808c6d169	10	0	0	15	18	0	0	21	0	0	9	47	0	0	24	16	0	0	0	21	0	0	23	0	0	20	11	0	0	0	0	0	26	44	0	58	20	19	0	25	0	24	25	40	45	0	0	12	0
013ba251029bb6df8c067ab3abcd56ab	0	0	0	0	33	0	16	0	0	31	0	0	114	75	0	0	0	31	0	37	0	0	74	0	55	0	0	71	0	0	0	0	0	0	0	0	0	0	13	0	0	99	0	13	0	0	22	0	74
90a03226aadec1a2040cd2ed8a8c0216	0	0	0	0	0	0	0	78	34	0	0	0	0	0	27	0	0	0	0	0	0	0	0	0	0	42	0	0	0	0	34	80	62	0	56	0	37	57	0	55	51	0	0	94	0	0	0	0	51
c39374e92a27f806e1b96d0b12fcf145	37	53	0	115	0	0	0	0	0	0	0	0	0	52	77	67	0	34	0	0	0	0	0	0	32	16	0	0	0	7	19	0	0	0	0	18	44	0	56	39	0	0	36	0	0	0	0	14	0
3018f7e9d4810f03c83a8f3f4896de30	0	0	0	0	105	50	0	84	0	0	44	0	0	0	53	70	84	0	0	0	0	0	0	0	39	0	0	0	0	0	0	0	0	0	0	0	0	0	0	0	0	46	0	93	0	0	60	29	0
eaedacb53ee1f3ab61c8727e0cf122c6	0	0	0	0	0	0	0	0	0	0	0	0	0	0	0	0	0	0	0	0	0	0	0	0	0	0	0	0	0	0	0	0	0	74	0	0	0	0	41	71	96	0	0	0	0	0	0	0	54
7b3603ad9eab016304193a9729bb1a9f	0	0	0	75	0	0	0	0	0	0	0	0	0	109	0	0	0	0	0	0	0	0	0	0	0	0	0	0	0	146	0	0	0	0	203	0	0	0	30	0	0	0	0	0	0	0	0	0	0
6f4bf3a11524dcfd94809c3de74c56a4	80	0	185	0	0	0	0	0	0	0	0	27	0	0	49	20	0	67	0	0	0	73	43	27	0	0	0	0	0	0	0	0	0	0	0	0	0	0	0	54	39	0	0	0	0	0	0	19	32
15df3e75d7a26e4193e7e33970ac2ca9	0	44	51	0	0	0	0	39	25	32	41	28	26	0	48	0	43	28	38	0	0	0	0	0	0	0	0	0	0	0	0	39	0	0	0	0	0	0	35	0	48	39	0	0	46	0	0	0	0
eec63deee40e2821924007f09172fa11	0	0	0	0	0	8	0	46	81	0	43	75	0	0	0	0	45	0	0	0	0	30	0	39	0	0	0	0	0	0	0	0	0	0	0	0	23	0	0	0	0	51	0	0	0	0	120	46	0
5e7c106f48c83b7d9dca44c0c0d299a9	0	0	0	0	0	115	0	0	72	105	0	62	0	0	0	84	0	0	0	22	0	0	0	0	16	0	0	27	0	0	0	90	0	0	0	0	16	0	0	0	0	36	0	32	53	0	0	0	0
31e283f91e0190ba8c124812190413bf	52	139	0	189	26	0	0	0	0	34	0	0	0	0	0	0	0	0	0	32	27	64	0	0	0	0	0	0	0	0	0	0	0	0	0	0	0	0	0	64	39	0	38	0	34	0	0	0	0
e1c893da4595a382721cdbc0afdcfc0d	51	78	126	0	0	0	0	0	0	0	0	0	0	0	0	0	0	0	0	0	22	0	0	37	79	0	0	0	0	0	0	0	0	0	0	55	83	0	52	25	0	49	57	0	0	0	40	0	0
0ecae26afdbc456ad4bd97b33bd718a2	0	0	0	0	74	106	186	51	77	78	66	22	0	0	38	0	0	31	0	0	0	0	0	0	0	0	0	0	0	0	0	0	0	0	0	0	0	0	15	0	0	0	0	0	0	0	0	0	0
196353cdeb68556dd56c3c5e7ec2a457	0	0	0	0	0	0	0	24	0	0	0	0	0	58	0	85	0	0	192	0	0	0	26	0	0	57	43	0	47	0	0	0	0	75	0	0	0	0	0	0	0	89	0	58	0	0	0	0	0
751d683abc49ebed4e73beaf1160b8d2	54	0	69	0	0	0	0	0	0	0	0	0	0	28	41	0	0	56	27	35	0	106	64	37	0	0	0	0	0	0	0	18	0	0	0	0	0	0	0	0	48	46	0	0	0	45	0	12	0
42a80bcfecd53ecbeef8bb657b6ab7fa	0	0	0	0	61	135	87	0	0	0	52	0	0	0	67	47	142	0	0	0	0	0	0	0	0	0	0	0	0	0	0	0	0	0	0	0	0	0	0	0	0	64	0	0	0	0	67	0	0
ab2862bd6e82d93f9c38b54262f985d6	0	0	0	0	0	0	0	17	0	0	0	0	0	0	0	0	0	72	0	0	0	0	0	0	0	0	0	0	40	0	59	0	0	0	40	0	80	0	105	0	86	49	109	0	96	0	0	0	0
f36d2424350773eabf16a0d49c1f084d	0	0	0	0	0	0	0	0	0	0	0	0	0	57	0	0	0	0	0	62	0	52	0	0	53	0	0	0	0	0	65	31	41	111	55	0	48	0	0	62	0	0	73	43	0	0	0	0	0
38f4f37297804a4816cfcf9386f5c8c8	0	0	0	0	0	0	61	50	124	0	61	154	0	0	0	39	119	0	0	0	0	0	0	0	0	0	0	0	0	0	0	0	0	0	0	0	23	0	0	0	0	78	0	0	0	0	0	0	0
6b5c5fcdd23a145c6c735417227b0e24	0	86	0	0	0	0	0	46	0	0	0	0	0	0	0	0	0	0	0	0	0	0	0	0	0	0	0	0	64	0	0	0	0	0	0	12	68	0	0	45	81	0	0	0	52	0	52	104	67
16be907e1dc36c779e238a4e240934b1	0	0	0	0	0	0	0	0	0	0	0	0	0	0	0	0	0	0	54	0	0	0	42	0	0	29	49	0	0	0	0	0	0	0	0	0	51	0	0	0	0	0	0	0	0	0	0	114	0
80183115ce23cf26dc2861573b44121d	49	0	0	0	0	0	0	0	0	50	0	0	57	0	0	0	0	0	0	0	0	0	78	0	0	178	0	0	0	0	0	0	0	0	0	0	0	53	99	0	62	0	0	0	0	0	0	0	38
11095de764fff7e41090a85f16e21bba	18	43	0	0	0	0	0	0	0	55	0	0	0	0	0	0	0	0	0	16	97	0	91	42	66	22	0	33	0	0	0	0	0	46	24	0	0	0	0	46	68	0	0	0	0	0	0	0	0
af9df2ddd37a75dd0865401edd4704ff	0	72	0	0	0	0	0	0	0	0	0	0	0	0	0	0	0	0	0	0	0	0	117	99	115	0	0	0	0	0	0	0	0	0	90	0	0	0	0	0	179	0	0	0	0	77	0	0	0
e479a2b7c295586a10030423aee0ae15	0	0	0	0	0	0	0	35	16	15	0	0	0	34	0	56	0	0	36	0	0	0	0	0	0	0	0	0	0	20	22	0	0	32	50	0	32	0	0	63	0	0	53	0	32	45	0	13	65
00f579f4468dba02828dc62ad0786192	0	0	66	0	0	0	0	40	17	53	43	25	0	0	0	50	353	32	0	0	0	0	0	0	0	0	0	0	0	0	0	0	0	0	0	0	0	0	0	0	0	0	0	0	0	0	0	69	0
fe555674c372a1d7f25865f2b9598889	0	0	0	0	0	0	0	57	27	0	0	0	43	0	0	0	0	82	0	0	0	0	0	0	0	0	0	0	0	0	35	25	0	0	0	0	0	88	0	0	0	0	82	59	140	110	0	0	0
0520a552d5f8161b755a13b83dab457c	0	0	0	0	0	0	0	0	0	0	0	0	70	67	0	100	0	98	93	51	0	0	0	0	0	0	0	0	0	0	0	0	0	0	0	0	38	0	0	0	0	0	88	50	0	0	0	0	0
22ad0fcd3b2ddf3754a930bf113fb731	0	0	0	64	45	0	0	39	22	0	0	0	27	0	56	72	0	46	32	0	0	0	0	0	0	0	0	0	0	0	57	0	0	0	39	0	30	48	0	0	0	56	49	63	0	0	0	0	0
c2d7c0bf716e3e9e536166b5e1044a92	0	0	0	0	0	0	0	0	0	0	0	0	0	0	0	0	0	0	0	0	0	114	0	0	59	77	0	0	0	0	0	0	0	0	64	55	0	0	0	83	43	0	0	0	0	0	0	0	0
94d8c80f781c3a15a1e798210a74b3b5	0	0	0	80	0	0	0	0	0	68	61	0	0	91	0	0	0	0	0	0	0	0	0	0	0	0	0	0	0	0	0	0	0	0	0	0	74	0	183	94	0	0	0	0	0	0	0	93	0
b552ac278eccf63fb446a4d32530e6ae	0	0	0	0	64	55	0	28	35	21	33	0	0	22	0	0	0	43	36	0	0	0	0	0	67	0	48	0	0	0	0	0	37	0	0	0	0	0	0	0	0	0	0	0	56	102	0	0	22
148e69d83011410d3f8238400ce90b80	135	0	89	0	0	0	0	0	0	0	0	0	0	0	0	0	0	75	0	0	0	0	0	0	0	0	0	0	0	0	44	0	44	0	0	0	19	0	35	0	27	0	0	0	0	229	0	0	0
0a7c303d0a98336bd8f13b7c2aadda04	82	68	0	57	0	0	0	0	0	0	0	0	0	0	0	0	0	0	0	0	0	28	57	25	0	0	0	0	0	0	0	0	0	0	0	0	0	0	0	0	58	0	0	0	0	0	0	0	0
ca65e59150a8d54728ca273d5655c848	0	40	0	43	0	0	0	0	0	27	0	0	0	0	0	0	0	0	14	22	0	0	0	32	0	0	0	0	0	0	0	0	0	62	0	0	12	0	80	130	0	0	0	0	0	22	0	0	0
7c8074443b50a17c6abfdeb500d1c1b2	75	97	0	147	0	0	0	0	0	167	0	0	119	0	0	0	0	0	0	0	35	0	0	0	0	0	0	0	0	0	0	0	0	0	0	0	0	0	0	26	75	0	0	0	0	0	0	0	0
a39861b6b38ab0500957507499949939	56	0	62	0	0	0	0	0	0	0	0	0	0	0	0	0	0	0	0	0	0	89	0	41	21	31	84	53	26	0	14	0	43	0	0	0	43	0	0	0	0	0	0	0	0	22	36	19	37
b5fafa58117c06494486e864c645c0c8	71	139	32	0	0	0	0	0	0	23	0	0	0	0	0	0	0	0	34	0	144	30	0	0	0	68	0	30	0	0	0	0	0	0	0	0	0	0	0	0	82	0	0	0	0	0	0	0	0
72d9042b23a52b16e094d89e8ac22224	0	94	0	91	0	0	0	0	0	0	0	0	0	0	0	0	0	0	0	0	0	0	76	0	0	0	0	0	0	0	0	0	0	0	0	0	0	29	0	0	0	0	0	0	0	0	0	0	0
0854fe0b6e76581492886e5136459ec7	0	0	86	0	0	0	0	68	0	0	0	58	0	0	42	0	98	46	49	0	0	0	0	0	0	0	19	0	49	0	0	0	18	0	0	0	25	0	0	0	0	13	27	48	0	0	26	0	0
902d9b0bac5f756f18399626fd45fe5c	77	81	393	0	0	0	0	0	0	0	0	0	0	0	0	0	0	0	0	0	0	108	80	0	0	0	0	0	0	0	0	0	0	0	0	0	0	0	0	0	0	0	0	0	0	0	0	0	0
873c3923f65ada34da005a2ddac19786	0	0	0	0	0	0	0	0	0	0	40	0	0	0	0	0	67	0	0	0	0	36	0	0	0	0	0	0	0	0	0	0	0	0	100	0	0	0	0	0	0	0	0	0	0	0	0	0	0
7a67220294c99f87fdaf6d325cbc4045	0	0	0	0	0	111	126	44	0	0	89	117	0	0	0	105	0	0	0	0	0	0	0	0	0	0	0	0	0	0	0	0	0	0	0	0	0	0	0	0	0	0	0	0	0	0	0	0	0
de2540a7b33cfbdfebaaa17cc2b3867c	0	0	0	0	0	0	46	0	0	0	0	0	0	34	79	0	0	0	0	0	0	0	0	0	21	45	0	55	0	0	46	20	45	83	0	0	50	0	0	0	37	60	45	0	0	34	0	0	0
28b6e7b46c569a00d54639054e12b0ee	0	0	0	0	142	0	0	111	0	23	0	101	0	0	32	0	0	59	102	0	0	0	0	0	0	0	40	0	34	0	0	0	0	0	0	0	0	0	0	0	0	69	0	0	0	0	0	24	0
9ea6833ab27682bcd95f94877663a2bb	0	0	0	0	0	0	0	26	37	0	45	81	66	0	53	0	0	0	46	0	0	0	0	0	0	0	0	0	0	0	38	41	0	0	0	0	0	0	0	0	0	0	0	108	0	45	97	0	0
5bc779f7d8ed9e36b711c1cc9dffba2e	0	0	0	0	0	0	0	0	0	0	0	0	0	0	0	0	0	0	0	0	0	0	0	0	0	0	0	0	0	0	0	0	0	0	0	0	0	666	0	0	0	0	0	0	0	0	0	0	0
59166878eb769f2e2bb20b9e4f789b54	0	0	0	0	27	173	95	0	0	123	50	41	0	8	50	38	0	0	0	0	0	0	0	0	0	0	0	0	0	0	0	0	0	0	0	0	0	64	0	0	0	0	0	0	0	0	39	0	0
74bc0cde9fdfc2dbf59c0f4eea07d2b2	0	31	0	59	0	97	0	0	0	0	50	65	0	0	0	113	0	0	0	41	0	0	25	0	85	0	0	0	0	0	0	0	0	0	0	0	0	0	0	0	0	0	0	92	0	0	45	0	30
e120a0e58547833f1ab3453422e8a5b4	0	0	0	0	29	75	219	85	0	39	0	55	25	26	0	0	0	0	0	0	0	0	0	0	0	0	0	0	0	83	48	49	0	0	0	0	0	0	0	0	0	0	0	0	0	0	0	0	0
9add0a77e92feca32a8bb3295d74ee07	0	0	0	0	0	24	0	63	0	0	35	0	0	0	54	0	0	0	0	0	83	0	0	0	0	0	0	0	60	0	0	0	0	0	0	0	0	0	0	59	0	0	0	0	92	0	58	0	0
0f35467c92ffe04d77b3921765662a2c	0	0	0	0	47	82	0	0	93	166	46	0	0	0	94	0	100	0	0	39	0	0	0	0	0	0	0	0	0	0	0	0	0	0	0	0	0	0	0	0	0	0	0	0	65	0	0	0	0
c8e6875f0a9dc14562168abe87f439fe	22	0	0	0	0	0	0	0	0	0	0	0	0	5	0	149	0	66	40	0	0	0	0	0	25	0	0	0	0	0	0	0	17	0	0	46	0	0	17	0	26	0	0	0	10	46	0	21	52
06b446710fa59dab280dc4a60cd70c6a	15	0	0	0	0	0	0	0	0	0	0	0	0	0	0	0	0	32	0	0	0	0	0	0	0	0	28	0	41	0	0	0	113	74	84	47	0	25	75	0	0	0	0	0	56	46	0	0	0
e52bbb23af505aab1501a3d48e040d06	0	0	0	0	0	0	0	0	0	0	0	17	41	91	45	0	0	0	46	0	44	0	46	30	64	44	93	0	37	0	0	0	0	0	0	0	0	0	0	35	0	0	0	26	0	0	12	60	0
1b55e8b97ebf19bc9d43503d5114f2f8	0	0	0	0	86	0	67	40	60	0	82	29	0	60	0	88	0	12	61	0	0	0	0	0	0	0	0	19	0	0	0	0	0	0	0	0	0	0	0	0	0	0	26	0	0	0	29	44	0
d46b2aa91ff8bcca79751e0cadc1370b	0	0	0	0	67	0	0	0	0	0	0	0	114	0	42	42	0	41	60	0	0	0	0	0	0	0	0	0	56	0	0	0	0	0	92	0	0	35	0	0	0	0	0	0	0	0	90	0	0
9db89ae37cd0d55e95274c78c8a30e41	36	0	55	0	0	0	0	0	0	0	0	0	0	0	98	61	0	0	0	37	0	43	0	0	18	0	0	0	0	0	0	0	55	0	0	23	0	55	42	0	0	0	118	0	46	0	0	40	0
25d5add8ba6a512cd089ac2f74100a23	0	0	0	0	64	56	151	72	0	0	0	90	0	0	58	77	0	0	0	0	0	0	0	0	0	0	0	0	0	80	78	0	0	0	0	0	0	0	0	0	0	0	0	0	0	0	0	0	0
1397f9eca27b0082226396ba4e245c80	0	0	0	0	102	0	0	0	0	0	56	71	0	59	0	0	0	0	33	0	0	0	0	0	36	43	0	0	0	0	0	0	0	0	0	40	56	0	0	0	0	0	77	0	0	0	0	39	0
abeceab101e5287a590a4081ce25714c	0	0	64	0	0	0	0	0	0	0	0	0	59	38	58	0	0	0	54	78	0	50	112	0	0	59	0	0	0	0	0	0	0	0	0	27	0	0	0	0	0	0	0	44	0	0	43	39	0
814473a9de86ce13583d8b8bacc407d0	77	136	0	196	0	0	0	0	0	0	0	0	0	0	0	0	0	0	0	0	0	0	69	0	0	0	0	0	0	0	0	0	0	0	0	0	0	0	0	117	0	0	0	0	0	0	0	0	0
2917d4ad57c3d1ec46ea9b400708d96e	0	0	60	0	0	35	0	26	28	0	0	54	22	10	104	69	60	46	26	0	0	45	0	0	0	0	54	0	0	0	0	0	0	0	0	0	14	0	0	0	0	25	21	0	0	0	0	0	0
783027ce2a2ecadb6ca610a6966602fa	0	0	0	0	0	0	0	0	0	0	27	36	0	0	58	83	22	51	0	0	0	0	0	0	0	0	24	0	0	0	0	55	0	0	0	0	0	0	0	0	0	62	0	125	0	0	40	71	0
19f8d432aa2869c694c6537cebec445c	0	0	0	0	0	0	0	0	0	0	38	0	70	80	50	0	0	0	30	0	0	0	54	0	0	62	0	0	0	0	0	47	63	0	0	45	69	0	0	0	36	0	0	0	0	80	0	0	0
c70de7214924489eaa666af7d84fc6ca	119	145	149	139	0	0	0	0	0	0	0	0	0	0	0	0	0	0	0	0	0	0	0	0	0	0	0	0	0	0	0	0	0	0	0	0	0	0	0	48	0	0	0	0	0	0	0	0	34
98a28b4c0baaed8eae3ca0c90223f9e7	0	96	0	101	0	0	0	0	0	0	0	0	0	0	0	0	0	0	0	0	0	0	0	85	0	0	0	0	0	0	0	0	0	0	0	0	0	0	0	97	0	0	0	0	0	0	0	0	0
aa94e6d9318ec6690185d78ffbbddf8b	0	0	0	0	0	32	14	0	0	0	0	33	0	0	16	0	0	10	0	11	0	0	0	11	0	0	0	0	30	0	28	0	22	65	51	41	0	48	45	0	24	0	0	41	54	0	0	0	0
828a6aa9d8a10811eeed053bd1933f09	0	0	0	0	0	0	0	0	0	0	0	61	112	41	0	133	0	0	0	0	0	0	0	0	0	64	0	0	0	0	0	0	0	0	0	127	0	0	0	0	0	0	0	0	0	0	0	0	0
d3172b35d9c51e3357cb13dba5f748b7	0	0	0	0	0	84	79	0	0	70	96	0	0	0	147	103	111	0	0	30	0	0	0	0	0	0	0	0	0	0	0	0	0	0	0	0	0	0	0	0	0	0	0	0	0	0	0	0	0
aeec10e38261ae2717f12c4260f4e9eb	104	77	108	0	0	0	0	0	0	0	0	0	0	0	0	0	0	0	0	69	0	54	0	46	0	15	36	0	0	0	0	0	0	0	0	31	0	0	0	44	85	0	0	0	0	0	0	0	50
50fb1c2a352146c4f2ea834ca3f4f91d	0	60	0	106	0	0	0	0	0	0	0	0	46	44	0	36	0	0	0	0	96	35	74	0	0	51	0	0	0	0	0	0	0	0	0	0	0	34	0	76	0	0	34	0	0	0	0	0	0
0cd4d103df9d5c206e47315ad44e2155	0	15	15	0	0	0	7	0	19	0	0	0	26	23	0	0	0	19	19	0	13	0	0	13	10	0	0	7	17	0	24	23	0	0	37	0	0	0	27	0	24	0	0	43	45	129	0	0	19
53cba17d089aff0848b29e9231f98026	17	9	0	0	0	24	0	32	19	0	0	0	0	23	0	52	20	66	0	27	31	0	35	66	0	0	0	25	40	0	4	9	0	0	0	0	21	0	0	48	0	0	14	0	0	37	0	46	0
2ba15b92abca1f8fc9fa1648f1e5d5da	0	0	0	0	38	31	0	0	0	0	0	0	0	42	0	57	0	0	34	0	76	0	0	0	39	0	0	62	0	0	0	0	0	0	0	60	24	0	0	15	0	49	0	57	50	0	0	0	0
230254aa5225895e29620397f3fa1202	0	0	0	0	29	97	0	0	0	0	61	74	0	47	0	0	0	0	28	0	0	0	0	32	0	0	0	0	0	0	0	0	0	0	0	0	67	0	77	0	108	96	0	0	0	0	0	0	0
3b2dfa548d867e40b4dce165678a9441	0	0	0	0	0	0	0	0	0	0	0	0	0	0	0	0	0	34	83	0	0	0	0	0	0	0	0	0	0	0	0	0	0	0	0	0	0	64	0	0	71	0	0	0	0	36	0	0	32
d6dba7119ad664887e064f624f6b3e20	0	0	0	0	0	0	0	0	0	0	0	0	0	0	0	0	0	0	0	82	32	0	0	0	0	0	0	0	0	0	0	0	0	62	0	0	0	104	144	132	93	0	0	0	0	0	0	0	0
bc5e45198c24968fba9ee852dadb720c	0	0	0	0	66	0	24	0	0	0	0	0	0	0	0	0	0	0	69	0	0	0	0	0	0	92	0	0	0	0	0	0	0	0	0	0	0	128	0	0	0	74	0	0	0	0	0	37	0
2cea8661cf8f7e139cecc34850c37556	0	0	0	0	0	0	0	0	0	0	0	0	0	0	0	0	89	0	0	0	0	0	0	110	0	0	85	0	0	0	0	0	0	0	0	0	0	0	0	0	0	0	0	116	143	0	0	0	0
634d459d094adfe55fa6721b625c2105	0	0	0	0	0	0	0	70	0	89	62	44	0	0	0	65	0	54	46	0	0	0	38	0	0	0	0	0	0	0	0	0	0	0	0	62	0	0	0	0	0	0	0	0	0	89	37	0	0
f91e3a6595533adcf15093813ff20408	0	47	68	0	0	0	0	0	0	0	0	0	57	86	64	60	24	49	0	0	0	0	0	0	0	0	0	0	0	0	0	0	0	0	0	21	0	0	0	69	0	0	45	0	46	0	27	48	0
84328ededa65560379809adb2fc959b5	0	0	0	0	0	0	0	0	0	0	0	23	0	145	114	86	0	0	77	0	0	0	0	0	0	0	0	51	0	0	0	0	0	0	36	0	0	87	0	0	0	12	0	22	0	0	0	0	0
1f7ecebf20133343132f86d69833f470	0	0	39	0	0	0	0	0	47	0	0	71	0	0	127	53	143	16	0	0	0	0	0	0	0	0	38	0	0	0	0	0	0	0	0	38	0	0	0	0	0	0	0	46	40	0	0	0	52
33f0e1d0412dbc979f96869fd2b7b07d	50	0	0	0	0	0	0	0	0	0	0	0	0	0	0	0	0	109	0	15	0	0	0	25	0	0	0	0	0	0	0	0	44	0	0	0	68	0	30	25	0	0	99	0	0	115	0	0	77
e51393b44bc7ce188618679079f9a7d1	0	50	116	0	8	0	0	0	0	0	0	0	0	0	52	0	0	63	27	26	0	0	0	0	0	0	0	34	0	0	12	0	5	7	0	18	46	0	21	0	0	17	50	0	11	33	37	57	0
4d60ea9edd5295fb4f8e7ecefb3ab76d	0	0	0	0	119	0	0	68	0	0	0	0	0	60	87	79	0	0	0	0	0	0	0	0	0	0	0	0	0	0	0	0	0	0	0	0	0	0	0	0	0	87	0	0	0	0	71	69	0
6bc536114a5891166d71945f2b5792af	42	0	97	0	0	0	0	0	0	0	0	0	0	0	67	0	48	40	41	33	0	0	0	0	0	0	0	0	0	0	0	72	0	0	0	0	42	0	0	0	0	60	0	0	36	0	79	49	0
b4f9480f637b41e7f468ac8e862ddd62	0	0	42	0	0	0	0	0	0	0	0	0	37	0	84	64	0	72	0	39	0	0	0	0	0	0	24	0	0	0	0	26	0	0	0	0	52	95	0	0	0	0	74	55	41	0	0	0	0
a98bcfa54e2f31d43087274516e4753e	0	0	0	0	39	49	0	34	0	0	73	46	0	0	0	342	0	0	48	0	0	0	0	0	0	0	0	0	0	0	0	0	0	0	0	0	0	0	0	0	0	0	0	74	0	0	0	0	0
313ed79f0e6ed558a5a9d491b14c910d	30	26	0	58	0	0	0	22	23	90	0	0	0	0	75	0	0	0	0	37	0	0	0	0	77	0	42	0	23	0	0	0	0	0	0	0	0	0	0	0	0	72	82	0	0	0	0	47	0
545ad7aa2c587394b57a085ad064c18a	0	0	0	0	0	23	0	0	0	0	0	80	31	0	88	105	0	0	48	0	0	0	0	0	0	0	21	0	0	0	57	0	0	0	0	0	0	0	0	0	0	0	0	0	87	0	0	0	0
e4c2afdc6d34d35ff992a46ceb8d9f95	0	0	0	0	0	0	46	28	13	54	0	0	0	46	41	37	0	0	0	0	33	0	59	0	28	0	0	71	0	0	0	0	0	34	0	30	0	55	0	20	0	0	0	76	0	33	0	0	0
015d0041f91c922d4b84e2b9f48abc6f	49	99	47	85	0	0	0	0	0	0	0	0	0	0	0	0	0	0	0	0	0	0	0	0	0	0	0	0	0	0	0	0	0	0	0	0	0	0	0	0	0	0	0	0	0	0	0	0	0
0c816944ddcdce9815746fcc7a62ee53	70	0	88	0	0	0	0	0	0	0	0	0	0	100	94	0	0	0	0	0	0	0	0	0	0	133	0	0	0	0	0	0	0	0	0	0	0	0	0	0	65	0	0	0	0	0	0	0	0
7269f84a9d6f4542487195f275709a62	0	0	0	0	70	86	129	0	0	90	134	100	0	0	0	0	36	0	0	0	0	0	0	0	0	0	0	0	0	0	0	0	0	0	0	0	0	0	0	0	0	58	0	0	0	0	0	0	0
a4d98ee0f688c352e4ec8f6b5f1f4ac8	0	0	0	0	68	88	0	0	0	0	60	136	0	0	58	123	60	0	0	0	0	0	0	0	0	0	0	0	51	0	0	0	0	0	0	0	0	0	0	0	0	0	0	0	0	0	0	0	0
39a944cd65eb88a3f497dcfa37be1cca	0	61	0	101	0	55	0	44	0	41	24	59	0	68	48	0	0	0	0	0	0	0	0	0	0	0	0	0	0	91	0	67	0	0	0	0	0	0	0	0	0	0	0	0	42	0	0	0	0
9731a75f7446b8bec4e652dafe226433	0	0	48	0	0	0	30	65	0	0	39	0	48	0	135	58	0	0	0	0	0	0	0	0	0	0	22	0	22	0	0	0	0	56	0	0	0	0	0	0	0	0	67	0	0	0	0	0	0
8d5ff8223de230de726155d1594e3506	0	0	49	0	0	0	0	0	0	58	0	0	0	0	97	0	161	26	112	0	0	0	0	0	0	0	64	0	0	0	0	0	0	0	0	0	0	0	76	0	0	0	0	0	22	0	0	35	0
db574a52cc5fe75f056b060dbbbc7f50	0	0	114	0	0	0	0	0	0	0	73	0	0	0	92	49	181	0	0	0	0	65	0	0	0	0	0	0	0	0	0	0	0	0	0	0	0	58	0	0	0	0	0	67	0	0	0	0	0
a6aed890c850819f8d2ba676b3b5d7e2	0	0	0	0	0	0	33	0	0	0	0	0	0	0	0	0	0	0	31	0	0	0	0	0	0	0	0	0	0	0	0	0	0	0	0	0	0	40	0	0	0	0	0	54	380	161	0	0	0
d858a815bf988035d6465e8500dea18d	0	0	0	0	63	117	74	0	0	149	59	0	0	0	0	67	131	0	0	0	0	0	0	0	0	0	0	0	0	0	0	0	0	0	0	0	0	0	0	0	0	38	0	0	0	0	0	0	0
eecbe046abd8c6b36c8a42f935590517	56	0	125	0	0	0	0	0	0	0	0	0	0	0	0	0	0	117	0	0	0	34	0	0	0	0	0	0	0	0	0	0	0	0	0	0	79	0	0	103	67	0	0	0	0	0	0	21	95
182defc678821278875cbe487d6a1f1c	32	0	0	0	60	0	89	66	59	91	0	67	0	0	0	0	0	0	30	0	0	0	0	0	0	0	0	0	0	0	0	62	0	0	0	0	41	0	0	0	0	48	0	0	52	0	0	0	0
8815f56fc01faa34504a862327554744	0	0	0	0	69	51	37	0	72	57	72	74	0	0	0	34	35	0	0	0	0	0	0	0	0	0	49	0	0	0	0	24	0	0	0	0	0	0	0	0	0	62	0	0	0	0	0	0	0
8704baff38ea80a854f25417a21bfec2	0	0	0	0	0	0	0	0	0	0	0	0	0	0	0	0	0	0	0	0	697	0	0	0	0	0	0	0	0	0	0	0	0	0	0	0	0	0	0	0	0	0	0	0	0	0	0	0	0
167cffde424ec504d55886f57ce008cb	107	0	67	31	0	0	0	0	0	0	0	0	0	0	37	0	0	20	0	0	0	0	62	0	0	0	0	0	59	0	55	0	27	0	0	0	41	0	46	0	0	0	26	0	0	60	0	0	58
4ce03bdde5b6d0a7ded705b9c841e60a	85	0	82	0	0	0	0	0	47	0	15	0	26	0	0	0	9	53	37	0	9	0	35	48	0	0	0	35	0	0	0	0	0	27	0	0	30	0	0	0	0	0	0	0	0	0	0	0	50
1235b80a73933f364c4e3f7591bfad16	0	0	0	0	87	81	86	0	0	0	26	0	0	85	0	59	0	43	0	0	0	0	0	0	0	0	0	37	0	0	0	0	0	62	0	0	0	0	0	0	0	47	82	0	0	0	0	0	0
c5fe363f71b4c0ba5551e98aeb3dd7dd	0	0	0	0	0	39	0	62	64	0	40	0	0	0	0	44	0	31	0	0	0	0	0	0	38	0	49	0	35	0	0	0	0	0	0	26	0	0	0	78	0	81	0	18	0	0	0	0	90
d6c4fbc23bf58901dd4d08e156ccee10	0	0	0	0	0	30	0	46	0	0	49	0	0	0	44	83	0	0	43	43	0	41	0	0	0	17	0	0	29	0	0	12	0	0	0	16	0	62	0	0	0	0	18	20	0	0	74	0	0
070c94f3f4acf6e859946a5ca9d022a2	0	0	0	0	72	57	43	88	0	50	64	78	0	0	46	31	40	0	0	0	0	0	0	0	0	0	0	43	0	0	0	0	0	0	0	0	0	0	0	0	0	82	0	0	0	0	0	0	0
351702ce2afa6cd6a87294fbae7eadbe	0	0	0	0	0	0	41	0	0	0	0	42	0	0	0	0	0	0	0	0	0	0	47	0	0	0	0	0	0	0	0	0	0	0	124	0	0	0	0	59	43	35	101	0	0	43	0	0	0
7a8614eb5b4257e30648e91de92c63c5	0	0	0	0	0	0	0	0	0	0	0	0	0	0	0	0	0	0	0	0	59	0	102	101	0	133	0	0	0	0	0	0	0	0	0	0	0	0	0	0	0	0	0	0	0	64	0	0	77
0450d10b8db2e7feb2a9a235ca66a22f	75	58	185	0	0	0	0	0	0	0	0	0	176	0	0	0	0	50	24	0	0	35	0	0	0	0	0	0	0	0	0	0	0	0	0	0	21	0	0	0	68	0	0	0	0	0	0	0	0
5c98b900c7654572c760c37359b47f27	0	0	0	0	0	0	0	84	0	0	41	0	0	0	72	0	0	0	75	0	0	40	0	0	0	0	0	0	54	0	0	46	0	0	0	0	0	0	0	0	0	0	0	95	0	75	75	0	35
8ab472cd1c6f8070d5d248e3c6d5817f	170	127	394	0	0	0	0	0	0	0	0	0	0	0	0	0	0	0	0	0	0	0	0	0	0	0	0	0	0	0	0	0	0	0	0	0	0	0	0	0	0	0	0	0	0	0	0	0	0
bc253f92d2eda4178c8b2626592b7fe8	0	48	82	0	0	0	37	0	46	0	39	0	0	0	0	0	0	0	69	68	31	69	78	41	0	0	35	0	0	0	0	0	0	0	0	0	0	0	0	0	24	0	0	0	0	0	0	0	0
a7d033c77587f41e74cf834927d04ebe	0	0	0	0	0	0	0	0	0	0	0	0	0	0	0	0	0	0	0	0	0	0	0	0	0	0	0	0	0	0	0	0	0	0	0	0	0	0	0	77	0	38	0	0	0	0	0	0	0
12b1c2bd62396a3986d67f24c67ad294	0	0	0	0	72	38	68	56	0	47	57	107	0	16	0	0	0	27	28	0	0	0	0	0	0	10	0	0	39	59	0	0	24	0	0	0	0	0	0	0	0	11	0	0	0	0	0	30	0
c98e4c556f6834d4c439da7c68c69652	0	0	0	0	0	0	0	0	0	0	0	0	0	0	0	0	0	0	0	0	0	0	0	0	0	65	0	61	0	0	0	0	0	0	78	0	83	0	0	71	0	0	0	105	0	0	0	0	49
c564ac0846b04640185d60ea36586d82	0	0	56	0	0	0	0	104	0	0	85	58	0	0	94	0	92	82	35	0	0	0	0	0	0	0	0	0	0	0	0	0	0	0	0	0	0	0	0	0	0	0	0	82	0	0	0	0	0
0b784e0de58400432845cbba8434c56e	0	0	0	0	0	0	56	101	0	0	41	79	0	0	49	49	0	57	35	0	0	0	0	0	0	0	0	0	0	0	0	0	0	0	0	0	40	61	0	0	0	0	0	72	0	0	0	0	48
c735535cc4c326b262c4231a72db7e70	0	0	0	0	0	0	0	0	0	0	0	0	0	0	0	0	0	0	0	0	688	0	0	0	0	0	0	0	0	0	0	0	0	0	0	0	0	0	0	0	0	0	0	0	0	0	0	0	0
0dfb2f3182df3d36d4b36be39ab42b2e	0	0	0	33	0	0	0	0	0	0	12	0	62	51	0	0	0	0	0	0	60	0	0	0	46	0	0	0	0	0	11	23	0	0	0	23	46	47	0	0	67	0	0	26	0	0	0	20	11
025d70aeec434df5f829689150c04c00	0	0	0	0	38	55	57	0	0	0	0	0	64	0	55	57	0	0	73	41	0	0	0	0	0	30	36	12	18	0	0	0	32	0	0	39	0	44	0	0	0	0	0	0	0	0	36	0	0
bef3b6069261d5af6ab074c9a1adf02d	0	0	0	0	0	0	47	47	0	82	0	0	0	0	42	88	78	0	18	0	0	0	0	0	0	0	0	0	0	0	0	0	0	0	0	0	0	0	0	0	0	67	45	37	102	0	0	34	0
5e1b4da81a8cf5877306ef7bf41f2a9b	0	0	0	0	0	0	0	0	56	61	0	0	0	0	82	118	0	0	0	0	0	0	0	0	0	0	0	0	0	0	0	0	0	0	0	0	0	0	0	0	0	99	38	94	89	0	0	0	0
87783ab27868190064a43ce1552e3a08	0	0	0	0	0	31	0	0	0	26	77	0	66	41	49	9	0	0	0	0	0	0	0	0	0	0	0	0	0	0	11	0	28	19	0	49	0	0	14	0	0	0	35	0	29	0	49	61	0
068ec501d2eb8c7f177505373b97a785	0	0	0	0	0	0	0	0	89	0	0	181	0	0	0	0	0	0	0	0	0	34	0	0	0	0	0	0	0	0	0	0	0	0	0	77	69	0	54	0	0	107	0	0	0	0	0	0	75
5f50ef200e0acf1dccb4dea5f5839784	0	0	94	0	0	0	0	0	0	0	0	0	41	0	0	0	0	39	42	0	0	0	0	0	0	0	0	0	0	0	0	48	0	0	0	0	0	41	0	0	0	0	0	0	0	0	0	0	0
0bfb10ad87c89815e07cf86de4b80e66	0	0	0	0	37	0	0	0	0	0	0	62	0	0	0	0	38	0	0	0	0	0	0	0	0	0	52	37	0	0	0	0	0	0	0	0	0	0	0	0	0	88	0	0	0	0	140	54	51
c8617729fad98d58eaa548b507371f63	0	0	0	0	88	84	0	0	0	0	0	0	0	0	0	99	0	136	0	0	0	0	0	0	0	0	102	0	0	0	0	0	0	0	0	0	0	0	0	0	0	0	0	175	0	0	0	0	0
93f8daf8e708aac3e76c60123c0c94e2	0	0	0	0	0	0	0	0	0	0	0	10	13	0	36	124	0	0	37	27	0	0	20	52	0	0	0	0	57	0	17	0	0	0	0	0	10	19	0	38	0	10	0	38	0	0	17	0	0
3dc6ab859fd87fdcf398d7aa68450d46	0	0	0	0	0	87	125	0	0	0	0	71	0	0	0	0	0	0	0	0	0	0	179	105	0	0	0	0	0	0	0	0	0	0	0	0	0	0	0	116	0	0	0	0	0	0	0	0	0
984cf009d42827326907848045756c72	0	0	0	0	0	0	69	39	75	0	68	152	0	0	0	0	0	0	0	0	0	0	0	0	0	0	0	0	0	0	0	37	0	0	0	0	0	0	0	0	0	0	0	59	45	0	0	0	0
9e014578c0f463df8760f1df632410fb	0	0	0	0	0	0	0	58	99	71	45	79	0	0	78	0	92	0	0	0	0	0	0	0	0	0	0	0	0	0	0	0	0	0	0	0	0	0	0	0	0	47	0	0	0	0	85	29	0
89e0c24da88961d8b53cef782280498e	0	0	0	0	0	0	0	32	42	66	45	0	0	0	45	0	0	0	0	0	0	0	0	30	0	0	0	0	0	0	34	0	0	0	0	69	48	0	0	0	0	0	0	0	71	0	25	77	28
8b7c927f5d2108fe4a7852c1049a959e	0	19	0	0	0	0	18	0	0	23	0	31	0	0	0	0	0	0	0	0	0	0	49	41	0	0	0	0	0	32	0	0	0	48	41	0	0	0	0	0	73	0	0	0	0	0	0	0	77
4fbfc3835d9b30e97d4ff22faf315994	0	0	0	0	0	111	0	0	89	0	92	51	0	0	0	0	146	0	0	0	0	0	0	0	0	0	0	0	0	0	0	0	0	0	0	42	0	0	0	0	64	0	0	0	0	0	0	0	0
931ea8aee0c3f3ffb81f935902bca21f	44	160	0	0	0	0	0	0	0	0	0	0	93	0	0	0	0	0	0	0	0	0	0	0	0	0	0	0	0	0	0	0	0	0	0	0	0	71	0	100	0	0	0	0	0	0	0	0	0
3db89daa04e301fe04587add59e912c4	0	0	0	0	55	137	0	137	73	0	75	50	0	0	0	0	0	0	19	0	0	0	0	0	0	0	0	0	0	0	0	0	0	0	0	0	0	0	0	0	0	59	0	0	0	0	35	0	0
f951aad05b3f3b6c09dbfe41cc226901	0	0	0	0	0	73	0	93	0	0	0	55	0	0	0	0	120	0	0	0	0	45	77	0	0	0	53	0	0	0	0	0	0	0	0	0	25	0	0	0	0	0	0	0	0	38	0	32	68
798664d489a06247985a5df799968867	0	0	0	0	0	0	33	62	0	0	0	0	53	0	0	0	0	0	0	0	77	0	0	0	0	0	0	0	0	0	0	0	70	0	171	74	0	0	0	0	0	0	0	0	0	113	0	0	0
9103258fec917331fd97e3de0546b4c9	0	0	0	0	0	0	0	47	0	0	0	28	0	0	88	27	58	0	0	0	0	0	0	0	48	0	0	0	0	0	20	0	0	0	31	0	0	0	0	40	0	37	28	0	12	68	30	36	51
ecfed647dfcc0caa99c0dec155ca9362	0	0	0	0	0	0	0	0	0	0	0	0	0	0	0	0	0	0	0	0	0	56	0	0	73	0	0	0	84	0	0	0	87	0	0	46	0	0	0	101	41	0	0	0	0	47	60	0	84
29b0919b400fc776335c39ddb267b3cc	0	45	0	0	78	76	75	22	0	0	95	0	0	0	0	0	0	0	0	0	0	0	0	0	0	0	0	0	0	0	0	0	0	0	0	0	0	170	0	0	0	70	0	46	0	0	0	0	0
8a5bfa205cf82acc833df2091ed12c5e	0	0	0	0	71	28	0	0	0	0	0	21	0	0	0	0	0	0	0	36	0	0	0	0	0	0	0	0	35	0	75	0	0	0	52	0	0	0	54	0	31	0	82	0	0	38	0	0	98
5e95ba588c7110892a55381c2b05ff21	0	0	0	0	45	22	0	0	0	0	0	0	0	48	56	138	0	0	0	0	0	0	0	0	0	0	84	0	0	0	0	0	0	0	0	68	0	0	0	0	0	70	88	0	0	0	0	57	0
664675298e54241bac15fa12db047d30	0	0	0	0	0	0	0	39	0	0	0	0	77	0	0	0	0	0	0	23	25	0	33	0	0	0	0	0	0	0	0	0	0	0	38	20	0	0	0	59	0	0	0	0	0	0	0	48	0
611f8ab74e2997ffbc7e60019c2bfb72	37	0	0	0	48	90	0	0	0	34	0	0	0	0	0	101	44	136	54	0	0	0	0	0	0	0	0	0	0	0	0	0	0	0	0	0	0	0	0	0	0	0	0	56	0	0	0	0	30
54a3f2f8ef4b4b05f1c6f9ae7dfc5410	0	128	64	77	0	0	0	0	0	0	0	0	0	96	0	0	0	0	0	0	0	0	0	0	0	146	0	0	0	0	0	0	0	0	0	0	20	0	0	0	0	0	143	0	0	0	0	0	0
0c974f5f9e3077f272ff894b8e6ac180	0	0	0	0	0	0	0	74	169	50	70	114	0	0	61	0	0	0	0	0	0	0	0	0	0	0	0	0	0	0	0	0	0	0	0	0	0	0	0	47	0	0	0	0	0	0	0	0	0
f73890086c2d8095ec1d370402d56d87	0	0	0	0	0	0	0	0	0	0	0	76	0	0	0	52	0	0	0	0	0	0	0	0	0	0	17	0	0	0	74	46	0	0	0	0	0	86	0	0	0	0	0	171	70	0	0	0	0
675738c08eda8882bf0b40f9a586be3f	126	68	0	94	0	0	0	0	0	0	0	0	0	0	0	0	88	0	0	0	42	57	106	0	0	0	0	0	0	0	0	0	0	0	0	0	0	0	0	0	0	0	0	0	0	0	0	0	0
634c516df917de4e15c7191c18c03137	0	24	0	0	0	0	0	0	0	0	0	0	0	0	0	0	0	0	0	51	0	46	62	0	0	35	0	0	0	0	0	0	38	0	29	50	52	68	78	0	0	0	65	0	42	0	0	0	0
708ef8b57296af9052803dfcf48c955c	0	133	68	135	0	0	0	0	0	0	0	0	10	20	0	0	0	37	0	0	0	0	67	24	0	0	0	0	0	0	0	0	0	35	0	0	0	0	0	0	40	44	0	0	0	0	0	0	17
e6b3d8c4b2cff691c5c14ee5e74779a5	0	0	0	0	26	63	49	44	0	32	34	42	25	0	124	54	28	0	0	0	0	0	0	0	0	0	0	0	0	0	0	0	0	0	0	0	0	0	0	0	0	0	0	65	86	0	0	0	0
c939a2cf7130e67869a5441df274cead	0	0	0	0	0	0	0	0	0	0	0	0	0	0	0	0	0	81	39	0	0	0	67	38	58	0	41	34	0	0	45	0	0	0	0	0	0	0	26	0	0	0	0	0	0	0	0	0	39
2626f03f0e81f27638571af873b1f5d8	75	0	72	0	0	0	0	0	0	0	0	0	0	37	47	0	0	0	0	0	0	0	21	63	0	56	48	20	0	0	0	0	27	0	0	45	0	0	0	0	0	0	0	0	0	0	0	0	47
0bbbdb5f6a906ed3f154f4df6a8af577	0	15	0	16	0	0	0	0	0	0	0	0	0	0	140	0	0	0	38	0	0	23	0	0	0	0	0	0	31	0	0	0	0	0	0	28	0	64	77	0	48	0	33	0	0	35	0	0	67
6c9665fec5f6ce35e32a31e802045f6f	0	0	47	0	0	0	0	0	0	0	0	0	32	0	0	0	0	0	0	0	0	0	0	0	0	0	0	0	0	0	0	0	0	31	37	0	0	0	0	49	0	0	26	0	72	42	0	0	0
5843dd04464223ff9d2393ef720100e9	0	0	0	0	169	61	112	0	0	76	79	45	0	0	0	56	0	0	0	0	0	0	0	0	0	0	0	0	0	0	0	0	0	0	0	0	0	0	0	0	0	50	0	0	0	0	0	0	0
36cf177fa46f9a27fa9b008c85188339	0	0	0	0	0	0	39	0	0	0	92	0	0	0	118	144	93	0	0	0	0	0	0	0	0	0	0	0	0	0	0	37	0	0	0	0	0	0	0	0	0	0	0	84	0	0	0	64	0
61eeea4f92d93d0c43dcbb683924e479	0	0	0	0	0	0	0	0	0	0	0	0	0	42	0	0	0	0	0	0	0	0	78	0	67	0	0	0	0	0	0	0	0	139	109	0	47	101	0	54	0	0	0	34	0	0	0	0	0
13a4ec042e8ebf6f3180468fc7edc8b4	0	0	0	0	0	0	0	0	0	0	0	0	0	0	0	0	0	0	0	0	0	193	65	0	0	0	0	0	42	0	0	0	0	0	0	0	0	0	0	43	0	56	35	0	0	0	61	45	131
e46b3f9194c3e1e743947d7eb995e3fe	0	0	0	0	68	34	80	109	0	48	0	0	0	0	120	0	0	0	0	0	0	0	0	0	0	0	0	0	0	0	0	0	0	0	0	0	0	0	0	0	0	66	0	32	112	0	0	0	0
684b7840e4968e86148b596ace530e47	0	0	0	73	0	0	52	83	84	98	0	0	0	0	90	0	0	0	0	0	0	0	0	0	0	0	57	0	0	0	0	0	0	0	0	0	59	0	0	0	0	0	72	0	0	0	0	0	0
cb2e198f7d6b6ace8818c54f05011bce	0	0	0	0	0	53	74	0	18	0	40	87	0	0	19	36	0	0	0	0	0	0	0	0	30	0	0	0	0	0	39	25	0	0	0	29	0	21	0	0	0	0	18	53	71	43	12	0	0
acb6fcd3402a522dc2cef4656d2f46ab	0	0	0	0	0	0	0	59	41	37	103	0	0	0	94	58	0	50	0	0	0	0	0	0	0	0	0	20	0	0	0	52	41	0	0	0	0	0	0	0	0	0	0	71	0	0	0	0	0
ec12b96a582688262e3ee405834cf424	84	0	0	27	0	0	0	0	0	0	0	0	44	46	0	0	0	0	0	0	0	0	0	0	69	0	0	0	0	0	0	0	0	34	0	0	0	63	0	67	59	34	68	0	0	0	0	0	24
4975d46b508cd90e9dd52c005ca2a5b4	0	0	28	0	0	62	12	61	0	0	44	17	0	0	43	87	0	25	36	0	0	0	0	13	0	0	0	15	0	0	0	0	0	0	0	0	52	88	0	0	0	0	59	23	0	0	0	0	0
42c1b40791e7f4cb02392e9407c3b26a	0	0	0	0	0	0	0	0	0	46	72	0	0	0	0	0	0	0	0	0	0	0	0	0	0	0	0	0	0	88	39	0	0	33	58	0	43	0	0	0	0	0	28	31	95	105	0	0	27
cd126d7d645a9413824f19007cf58076	103	0	0	0	0	0	0	0	0	40	0	0	43	0	0	0	0	0	22	0	0	0	22	0	0	46	32	0	28	0	10	0	0	0	37	33	21	0	30	49	0	0	0	0	14	0	0	49	0
09b9da9ceb17c5af68a707e21e73b449	0	0	574	0	0	0	0	0	0	0	0	0	0	0	0	0	0	0	0	0	0	0	0	0	0	0	0	0	0	0	0	0	0	0	0	0	0	0	0	0	0	0	0	0	0	0	89	0	0
0f5b88eb3fbe3b979746b0ccfc303064	0	0	0	0	0	0	187	0	0	0	87	131	0	0	0	82	0	0	0	0	0	0	0	0	0	0	0	117	0	0	0	0	0	0	0	0	0	59	0	0	0	0	0	0	0	0	0	0	0
7644e8db644c0cd61f506511ad163431	0	0	0	0	0	0	0	0	0	0	0	0	107	129	0	109	0	60	112	0	0	0	0	0	0	0	0	0	0	0	0	0	0	0	0	0	0	0	0	145	0	0	0	0	0	0	0	0	0
35a74c4c6c5dc782902f405038e1811c	0	0	0	0	0	0	0	0	0	0	0	0	0	0	0	0	0	0	0	0	0	0	0	0	64	70	26	0	0	0	0	0	0	76	0	47	0	0	0	0	37	0	74	67	121	0	0	0	0
16c2c400f4f7890ee27acd4b060625d4	0	0	0	0	109	63	0	60	32	52	0	36	0	0	64	39	21	0	0	0	0	0	0	0	0	0	0	0	0	0	0	25	20	0	37	44	0	0	0	0	0	37	0	0	0	0	0	0	0
fd6c42929eb0441f174f73567c2a2947	0	0	0	0	0	0	70	134	78	58	45	0	0	32	0	0	0	0	0	0	0	0	0	0	0	0	0	0	0	82	49	31	0	0	0	0	0	0	0	0	0	0	82	0	0	0	0	0	0
32b11650891f619b00e6ce9621cbf130	0	0	0	0	0	0	0	0	0	0	0	0	0	0	0	0	0	0	0	0	0	0	0	0	0	0	0	0	0	0	0	0	0	0	0	0	0	0	0	0	0	0	0	0	0	0	0	0	0
9c7de8853307cb59bea0ac256481943e	0	0	0	0	0	0	0	0	0	0	0	0	0	0	0	0	0	0	0	0	0	0	0	0	0	0	0	0	0	0	0	0	0	0	0	0	0	0	0	0	0	0	0	0	0	0	0	0	0
6206faf7061e0b03f143ad5d607c01ba	0	57	0	0	0	0	0	0	0	0	0	0	0	78	70	63	0	0	69	0	0	0	0	0	0	0	0	0	0	0	0	0	0	0	0	0	0	0	0	0	0	44	78	0	0	0	0	0	0
f10a7ffd6d869edb1163452598802877	0	0	0	0	77	0	0	100	0	0	50	142	0	0	0	0	46	0	0	0	0	0	0	0	0	0	0	0	0	0	53	46	0	0	0	43	0	0	0	0	0	0	32	0	0	71	0	0	0
760f828b272654177320e6eded217115	0	0	0	0	0	0	0	49	0	0	0	59	0	0	0	0	0	42	0	0	0	0	0	0	32	0	0	0	51	0	0	0	0	0	0	54	0	0	24	0	0	0	0	118	182	49	0	0	0
0e31b5ee01f99ade3b5497ea76e29043	0	0	0	0	0	0	0	0	0	0	0	0	0	0	0	0	0	0	0	0	0	0	0	0	0	0	0	0	0	0	0	0	0	0	0	0	0	0	0	0	0	0	0	0	0	0	0	0	0
bb8806659e2f7d832ab603a261600f6e	0	0	0	0	0	0	0	0	0	0	0	0	77	0	79	114	0	28	39	42	0	43	0	0	22	0	0	0	0	0	0	0	0	0	0	0	0	0	0	0	0	0	0	0	0	58	0	0	0
d12c58a6961f52d8119efa9b048306c0	0	0	0	0	0	0	0	0	0	0	0	0	0	73	0	84	0	68	175	0	0	0	0	0	0	0	0	0	0	0	0	0	0	0	0	0	0	29	0	0	0	0	46	53	38	0	0	0	0
e84c85c86acf9e7daaa718bb3f630196	0	0	0	0	0	0	59	82	42	0	0	0	0	0	0	0	0	0	0	0	0	51	0	35	47	0	0	0	33	0	0	0	0	0	0	45	58	0	0	0	46	0	60	0	54	45	0	0	0
8d2e229dc9912e4beb0ed113b7112592	83	0	160	0	0	0	0	0	0	0	0	0	224	0	0	0	0	0	0	31	13	0	35	27	31	28	0	24	0	0	0	0	0	0	0	0	0	0	0	0	0	0	0	0	0	0	0	0	0
99c0f1f62a34a7fae0b2fa5571f8d707	75	0	105	0	0	0	0	0	0	0	0	0	0	0	0	29	33	66	0	0	0	0	0	0	0	0	0	0	0	0	0	0	0	0	0	0	0	63	25	0	0	0	0	0	0	0	71	78	41
40f71cc1101be479bd4601ddd92c6f49	0	0	0	0	65	46	0	50	0	0	64	60	0	0	0	0	0	0	0	0	0	0	0	0	24	0	0	0	0	0	0	0	0	0	0	0	106	0	0	0	0	77	77	20	0	0	0	67	0
b55f50f7528462ba48c2227a704cd168	0	0	0	0	24	0	25	0	41	0	0	0	0	0	0	112	0	28	0	0	0	0	0	0	0	0	0	0	0	91	0	0	0	0	0	0	0	0	0	0	0	0	0	20	70	0	0	0	0
6c8ab19b2d37b1b24dced2dd6435c275	0	0	0	0	0	0	0	35	0	0	58	64	0	10	0	381	0	32	0	0	0	0	0	0	0	0	0	0	0	0	0	0	0	0	0	0	0	0	0	0	0	0	0	76	0	0	0	0	0
e6011ccc1ae3caa64efe4c9b6345ec95	0	0	0	0	0	0	0	0	0	0	0	0	49	63	0	94	0	0	0	0	0	0	0	0	0	22	0	0	0	0	0	0	0	0	0	0	141	29	0	0	0	0	0	0	0	0	56	102	0
8c9a372ad9cfccce16fb2320b1acbd5d	0	0	15	0	77	68	0	95	39	0	81	0	51	70	0	33	0	0	0	0	0	0	27	0	0	0	0	51	0	0	0	0	0	0	0	0	0	0	0	0	0	0	0	0	0	0	0	48	0
7e386838d1061a2b66f9b21ff348ce47	0	0	0	0	31	235	0	81	43	0	41	0	137	37	0	50	0	0	0	0	0	0	0	0	0	0	0	0	0	0	0	0	0	0	0	0	0	0	0	0	0	0	0	0	0	0	0	0	0
2f1e9405dcfb72ce550f5278aee937f6	0	0	0	0	56	58	60	43	0	90	140	0	0	0	53	0	0	0	21	0	0	0	0	0	0	0	0	0	15	0	0	0	0	0	0	0	0	0	0	0	0	0	0	58	0	0	42	0	0
d9aee73ad6152efe314c29f42a4fb168	0	0	0	0	0	0	0	0	0	0	0	0	0	0	108	0	0	0	0	0	0	0	199	100	0	0	0	0	88	56	0	0	0	0	0	0	0	0	0	0	0	0	0	0	52	0	0	0	0
30ca0622745a7ddc07cd4e43765c54e3	115	0	260	0	0	0	0	0	0	0	0	0	52	0	0	0	0	36	0	0	0	0	0	0	0	0	0	0	0	0	39	0	0	0	0	0	0	60	0	0	0	0	0	0	0	0	0	0	0
ab4df2dd767f868b8cd3e5a357094291	42	0	130	0	0	0	0	0	0	0	0	0	0	54	0	0	0	0	0	0	0	0	0	0	0	0	0	0	0	0	19	0	0	34	0	10	0	0	27	82	0	0	90	16	0	52	0	18	60
7d24ef1ef334c87b006f966864d998a9	18	0	0	0	83	0	0	0	0	0	0	69	0	0	0	103	0	52	0	0	17	0	0	0	0	0	0	0	0	0	0	0	0	34	0	16	0	0	0	0	69	0	65	0	0	42	0	44	0
3a4a003f5b7401b4c0f8176dd8a17783	0	0	0	0	0	0	0	0	0	0	0	0	0	0	0	0	0	0	0	0	0	0	0	40	25	35	0	56	0	0	0	93	0	52	64	0	46	0	66	41	0	0	0	38	0	59	36	0	0
1cdf9493a76ef60df9c3b41ba9ed6921	162	0	0	0	0	0	0	0	29	122	0	0	0	0	0	0	105	0	0	0	0	0	0	0	0	0	0	0	0	0	0	0	0	0	0	0	0	33	11	0	0	11	0	0	0	0	84	35	0
ccda60a6f5e065c2a3723c31bd15363e	0	0	0	0	73	70	55	0	0	59	49	121	0	0	0	62	0	0	0	0	0	0	0	0	0	0	0	0	0	0	0	0	0	0	0	0	0	0	0	0	0	0	0	0	61	0	0	0	0
d55c5b5ce71c3414b6a97d719f2e9fe6	0	0	0	0	0	0	0	57	0	0	0	0	0	0	57	119	0	0	0	0	0	0	0	0	0	0	0	0	0	0	71	0	0	0	0	0	0	0	99	0	0	52	42	60	0	71	0	22	0
a4435228802d3fd33d5ec36b05e91108	0	0	0	0	0	0	0	0	0	49	0	0	0	31	0	69	0	0	0	0	0	0	0	0	0	0	0	0	0	0	23	0	0	0	0	0	0	0	0	0	0	0	120	0	0	0	0	0	0
b6db3c3af4008a0387696500fcb6044b	0	0	0	0	0	0	0	0	0	0	0	0	51	0	0	0	0	0	61	0	0	0	0	0	0	0	0	0	0	40	0	0	0	0	0	0	0	0	0	44	0	0	0	0	0	0	0	0	37
adb88e338556ef8f64fc2274be474a2b	49	93	52	0	0	0	0	0	0	0	0	9	0	0	0	0	0	0	0	0	128	0	127	0	0	71	0	0	0	0	0	0	0	0	0	0	0	20	0	0	32	39	0	0	16	0	0	0	0
495acc106f4332204583071a00bb3eb2	0	0	0	0	38	0	0	0	0	0	0	0	0	0	0	0	0	0	59	0	0	0	0	0	0	0	0	0	0	0	0	0	0	87	73	0	0	0	0	0	95	0	0	0	0	148	0	0	0
3dfa86c2a37b5f6698bbdc93c6a3433b	0	0	0	0	0	0	0	0	0	0	0	0	82	0	0	0	0	0	0	0	77	40	92	0	0	0	0	0	0	0	0	0	0	0	0	0	0	101	0	126	0	0	0	0	0	0	0	0	0
ef5852159966216cb065581d03014a65	96	0	115	0	0	0	0	0	0	0	0	0	0	0	0	0	0	0	0	0	0	0	0	0	0	0	0	0	0	0	0	0	0	0	0	0	0	0	0	89	146	0	0	0	0	0	0	0	81
476d60130f9e73ce35c87659b102bab4	0	0	40	0	0	0	0	32	0	0	0	0	0	0	0	43	0	0	0	23	37	49	0	0	0	40	19	0	0	48	0	0	0	36	0	0	0	44	55	0	0	0	0	0	34	0	0	32	0
b5216f739b99f7a8c51ed325fc00af49	0	0	62	0	0	0	0	0	0	0	0	12	93	0	48	0	0	0	0	4	0	31	51	21	0	0	0	0	0	0	0	36	0	0	0	0	0	0	9	55	62	39	0	0	0	0	34	52	39
26f391fae836f9065ba32f69fdda368b	0	0	0	45	0	0	113	48	0	0	0	0	0	61	29	43	0	0	0	0	0	0	0	0	0	123	25	0	0	0	0	0	0	0	0	0	0	0	0	0	0	31	46	0	0	0	0	0	0
1b574b08b50d28f0f4ddcf7962ef6e89	0	0	38	0	0	0	0	0	0	0	0	0	0	86	0	0	0	0	0	64	0	0	0	106	0	0	0	0	0	0	0	0	34	141	0	0	75	0	0	0	0	0	0	0	0	0	0	0	0
3feeb87682fd85fdf8355022027cc30f	42	0	0	0	81	100	0	0	54	0	42	121	0	0	0	0	0	0	0	0	0	0	0	0	0	0	0	0	0	0	0	50	0	0	0	0	0	0	0	0	0	0	0	66	0	0	0	45	45
60b4ea1436c34bee5c2ba4c22759b909	45	69	0	121	0	0	0	0	0	0	0	0	0	0	0	0	0	0	0	0	90	0	0	0	0	0	0	0	0	0	0	0	0	0	0	0	0	0	0	0	66	0	0	0	0	0	0	0	0
739b354fc0ccf0c435051ac89fba61df	0	0	0	0	20	0	0	10	0	13	0	0	16	0	0	12	0	0	0	0	34	20	23	0	0	23	8	0	0	37	0	16	0	0	0	0	0	51	41	31	0	31	0	0	58	0	0	8	0
8c5a2d5f6fde6bdb18499217f12a2180	0	0	0	0	0	0	46	43	0	0	0	0	0	0	0	0	0	0	37	0	0	0	0	0	0	0	0	0	29	0	0	30	54	0	0	44	27	0	0	0	0	34	0	112	88	0	71	0	0
15cf8482f2d05c75c3f11e56b2a2b359	0	0	0	62	0	0	0	0	0	0	0	0	0	0	0	0	0	0	0	0	528	0	38	0	0	16	0	0	0	0	0	0	0	0	0	0	0	0	0	0	0	0	0	0	0	0	0	0	0
23057e0a1f1bb98ca7ffdc9f66d2fdec	0	0	0	0	0	0	91	113	58	0	169	112	0	0	0	0	0	0	0	0	0	0	0	0	0	0	0	0	0	0	0	101	0	0	0	0	0	0	0	0	0	0	0	0	0	0	0	0	0
b7e2978f4fa56eee03c544a72cf6f046	0	70	0	158	0	0	0	0	0	0	0	0	50	48	61	54	0	0	18	11	0	31	0	0	0	0	43	49	0	0	0	0	0	0	0	0	0	0	0	0	16	21	0	0	11	0	2	0	0
7610492f73e883dc1f1b7482d3768663	0	0	0	0	0	38	75	0	0	0	42	0	0	0	0	0	0	0	0	0	0	0	0	23	0	0	0	0	0	46	58	0	0	32	0	0	0	0	23	0	0	0	46	34	95	0	28	22	23
22fcc4c9dbce3bcc5f5c64ee123659a9	0	0	0	0	0	0	0	0	0	0	0	60	0	161	0	0	0	0	0	0	0	0	40	0	0	0	0	0	0	0	0	47	0	30	0	0	0	0	0	0	0	0	74	22	67	60	0	0	0
cb139338481ab82a45cb9c7502884b6d	26	0	54	0	67	0	31	0	35	0	37	34	0	0	0	0	0	65	0	43	0	0	0	0	0	0	0	0	0	0	19	0	0	0	0	0	0	0	23	0	0	0	40	0	0	0	54	30	48
febfec9ac16c377f0508a7a3c57b01e3	0	0	0	0	0	67	0	102	32	0	0	0	0	0	0	0	0	0	0	0	0	0	0	0	0	0	0	0	0	0	0	0	0	0	0	0	0	74	0	0	0	0	0	0	0	0	166	111	0
a52f53c914ccb312b1f5a9d1b8e09764	83	0	0	136	32	0	0	0	0	0	0	0	0	38	0	0	0	0	0	0	97	0	20	0	0	44	0	0	0	0	0	0	0	28	0	0	0	0	0	0	106	0	0	0	0	0	0	0	0
58d95bd62d903b66faa287c0aa1d4357	0	20	209	0	0	0	0	0	0	0	0	0	0	0	108	0	72	0	0	0	0	0	0	0	0	42	0	49	0	37	0	0	0	0	0	0	0	0	0	0	0	0	18	0	0	0	54	0	0
60bd1c9cb5a356f37e62c5c1dd94bd91	0	0	0	0	0	0	0	171	0	0	0	90	0	0	54	121	0	51	0	0	0	0	0	0	0	0	0	0	0	0	0	0	0	0	0	0	0	0	0	0	0	0	0	76	40	0	0	0	0
ff90b7be4ae1cc77d2cb52a7ee301f71	0	0	0	0	0	0	65	0	0	28	0	0	0	0	0	106	0	50	0	17	0	32	42	20	60	0	0	0	0	16	24	12	0	0	40	0	0	60	20	0	0	48	0	0	0	0	0	0	0
390ff1af662627625a2dd04c5a5a2c65	0	0	0	0	0	0	0	0	37	0	0	127	61	135	88	150	0	0	41	0	0	0	0	0	0	0	0	0	0	0	0	0	0	0	0	0	0	0	0	0	0	0	0	0	0	0	0	0	0
34b121dd712823cdc137f899ccb4d9b4	0	24	0	0	0	59	0	0	0	0	0	0	0	23	130	0	0	50	0	21	0	0	0	26	0	0	54	0	0	0	34	0	0	0	0	0	0	0	0	0	0	0	0	32	0	38	36	18	0
78bfbdc87e621542305377b063727a0f	0	0	140	0	0	0	0	0	0	0	0	0	0	0	49	16	0	64	28	0	0	0	0	0	32	0	47	0	0	0	0	0	0	0	0	0	0	0	40	0	0	0	0	0	0	0	64	15	64
c6301d9232d4501e75fd1e0141d81445	0	0	0	0	0	0	0	0	0	0	0	0	48	218	48	0	0	0	68	41	63	0	0	0	0	0	0	0	0	0	0	0	0	0	0	0	76	0	0	0	0	0	0	0	0	0	0	38	0
b1ba20397e64b54e62b21c2363970d0d	0	0	55	0	0	0	0	20	0	0	0	0	0	21	55	39	18	0	65	0	0	0	30	0	0	0	0	0	0	0	0	0	0	0	0	14	0	0	15	0	0	55	87	33	0	86	0	0	43
7acf25827506a645c3fac369401ebf93	0	0	0	0	89	61	0	113	0	45	77	32	0	0	79	47	0	0	0	0	0	0	0	0	0	0	0	0	0	0	0	0	0	0	0	0	0	0	0	0	0	23	0	0	33	0	0	37	0
d5d170f9ccb574ce6270bbce12d95bb0	0	0	0	0	83	79	0	0	0	0	31	0	34	81	0	46	0	52	69	0	0	0	0	0	0	0	0	0	0	0	0	0	0	0	0	0	27	0	0	0	43	0	91	0	0	0	0	0	0
94402acd74ff4fc110e6220d00a4e89e	0	0	0	0	0	0	149	0	0	162	36	0	0	19	74	0	114	0	0	0	0	0	0	0	0	0	0	0	0	0	0	0	0	0	0	0	0	0	0	0	0	36	0	46	0	0	0	0	0
12521c3e96f85e1135c903c51097af50	0	45	0	0	0	0	0	0	0	0	0	0	0	0	0	0	0	0	0	0	0	0	0	49	0	0	0	0	0	50	58	0	0	0	0	0	59	0	90	106	0	0	84	0	0	0	0	0	94
a3804cc2e87a03b9b1690f8d21cf6799	0	0	84	104	0	0	0	0	0	0	0	0	0	0	0	0	0	41	0	0	41	0	0	0	0	0	0	0	0	0	0	0	0	0	0	0	28	0	38	115	96	0	0	0	0	56	0	0	0
aff3dd2126a2e0e6a34fc4f339e3f13d	0	0	0	0	0	0	0	0	0	0	0	0	0	0	0	0	0	0	0	0	0	0	0	0	0	0	0	0	0	116	0	0	0	0	0	0	0	0	0	0	0	0	0	0	0	0	0	0	0
dc7768a359f9ef163766316867820cc6	0	0	0	0	0	13	0	85	59	0	0	68	25	0	45	107	20	0	0	0	0	0	0	0	0	0	0	0	22	0	38	0	0	0	0	0	0	0	0	0	0	0	0	0	0	53	19	35	0
ff1a9c1eac1cc4026becda41ce684011	0	0	0	0	0	0	0	0	0	0	0	0	0	0	0	0	0	40	55	61	0	0	0	0	0	0	0	67	0	0	0	0	0	0	0	0	0	0	0	34	0	0	0	0	0	0	0	0	0
632aab79a058d677b58ca8362ff25d60	0	0	9	0	46	0	60	18	11	0	0	19	0	0	58	0	0	4	24	0	0	0	0	0	0	68	18	6	0	0	0	31	0	0	24	0	0	28	0	9	25	81	0	34	0	25	0	0	34
3af3a35e95387112c2b0567ea2cc1ffd	0	0	0	0	0	0	0	0	0	0	0	0	0	0	0	63	0	68	150	0	0	0	0	0	0	0	0	83	0	0	0	0	0	0	0	0	101	0	0	0	0	0	0	0	167	0	0	0	0
7953e7fc64a5ee67adb189d92a67d9e6	0	0	0	0	0	0	0	0	0	0	0	0	0	0	0	0	0	0	0	0	0	133	0	0	163	0	0	0	0	0	0	0	0	126	0	0	0	0	0	210	0	0	0	0	0	0	0	0	0
d82076a522800eed9864571990f24795	0	15	0	0	0	38	0	0	0	19	0	0	0	70	0	0	0	0	0	0	45	0	50	0	0	70	0	0	0	81	0	0	0	0	81	44	0	46	0	0	0	0	0	0	0	0	0	0	0
242ad10f9f1dcb8931c7321f99472232	0	0	0	0	0	0	206	133	59	0	51	51	0	0	0	0	0	0	0	0	0	0	0	0	0	0	0	0	0	88	0	43	0	0	0	0	0	0	0	0	0	0	0	0	0	0	0	0	0
80495691b248ec0170371bf4232b4aa2	0	18	0	0	14	32	0	0	0	0	0	0	0	0	77	0	25	100	0	0	0	63	0	46	0	0	0	0	45	0	30	16	0	15	0	0	0	23	18	0	0	0	30	0	0	0	33	0	0
993e457680b1423916a32145ad0771ec	0	0	0	0	0	0	67	0	0	0	0	0	0	0	0	0	0	0	0	0	0	0	0	0	0	0	0	0	0	0	0	0	0	0	40	0	0	0	0	0	0	0	0	99	179	0	0	0	0
c2fe8e803e1b92e348b2be03eceb5683	94	34	55	0	0	0	0	0	15	0	0	0	0	0	37	0	0	77	24	0	0	44	30	0	0	0	27	24	0	0	0	0	0	0	0	0	66	0	0	0	20	0	0	0	0	0	0	36	28
e4c84a1a6c419d3f1d7615063467b71e	0	0	52	0	86	0	86	0	47	0	0	0	0	0	75	0	32	0	0	0	0	0	0	0	0	0	0	0	0	0	0	0	0	0	40	0	0	0	0	0	0	0	0	63	0	0	40	0	0
65226d95785c40a49063a029d44fa77d	0	0	0	0	80	0	30	0	0	0	0	25	0	60	0	90	0	0	0	0	76	0	92	0	0	0	0	0	0	0	0	0	0	0	0	0	0	0	0	86	58	32	0	0	0	0	0	0	0
e0893a0c85044cbfc5f6368a4882c443	0	53	0	0	0	0	0	0	0	0	70	0	0	51	0	0	0	0	0	0	0	0	0	0	0	0	0	0	0	0	0	0	0	58	0	0	0	0	82	102	0	78	0	73	0	0	0	0	0
f7171ea082a9f92bc8f99d4e4e6e1252	0	0	0	104	0	0	0	0	0	0	0	0	0	0	0	0	0	0	0	0	0	128	0	0	0	0	0	0	0	0	0	0	0	0	0	0	0	0	0	94	166	0	0	0	0	0	0	0	0
15f8efaf27712698d7d3f0f9b3d09966	0	0	0	0	100	0	59	69	0	39	0	82	47	0	51	0	0	0	0	0	0	0	0	0	0	0	0	0	0	0	0	0	0	0	0	29	0	0	0	0	0	69	0	42	0	0	0	0	0
e83360b9b9d13957b688540cb758f506	42	0	0	0	0	0	0	0	0	43	0	0	44	0	0	0	324	0	0	0	0	0	0	0	0	0	0	0	0	0	0	0	0	0	0	0	0	67	0	0	0	0	0	0	0	0	34	49	0
f5d6f74b44a3bcf93781f85f894e7357	0	48	0	0	0	0	0	0	0	0	0	0	0	0	0	0	0	0	0	0	557	0	0	0	0	0	0	0	0	0	0	0	0	0	0	0	0	0	0	0	0	0	0	0	0	0	0	0	0
d0a5e533243c9a234fabd821ba0d55fe	0	28	0	0	0	0	0	21	0	0	0	0	43	21	0	0	0	26	0	0	0	0	0	25	50	0	38	0	21	0	23	0	0	46	0	48	0	0	0	63	45	0	0	0	28	0	0	0	57
43911298fa30f3beab572191f821ea82	0	0	0	0	0	65	28	37	0	68	0	40	0	0	31	50	0	0	30	0	0	0	0	0	0	0	21	50	0	0	0	30	0	0	0	0	35	38	0	0	0	40	0	43	21	0	0	0	0
229ff84bb29baa699988ddee8000c954	0	55	0	28	0	0	0	0	0	0	0	0	0	0	0	0	0	0	0	0	0	0	0	0	0	85	0	0	0	0	0	0	0	0	0	0	0	0	0	0	176	0	0	0	78	0	0	0	0
d4513098c9a1477f855c74b7d24dc803	0	0	0	0	51	57	61	52	47	0	0	0	0	18	68	35	0	0	60	0	0	0	0	0	0	0	0	0	57	0	0	0	0	0	0	0	0	0	0	0	0	25	0	0	0	0	36	0	0
610b180a346b5cfc347c7bb0fca83cfa	0	0	0	0	0	0	0	0	0	0	0	86	0	0	0	46	0	0	0	0	0	0	0	0	0	0	0	0	0	0	56	0	0	32	0	0	0	0	0	0	0	0	0	177	72	0	0	15	0
6556b044d919a4c2db682c6ec527fa4c	0	0	0	0	0	0	0	0	0	0	0	0	60	51	0	29	0	0	0	52	50	0	47	40	64	66	0	0	0	0	0	0	0	0	0	0	0	35	0	131	0	0	0	0	0	0	0	0	0
9bb2607f765e9178d2fb8464d29b824f	40	40	105	73	0	0	0	0	0	0	0	0	0	0	0	0	0	0	0	0	0	0	0	0	0	0	0	0	0	0	0	0	0	0	0	0	0	0	0	78	0	0	0	0	0	0	0	0	0
e214bedc9188e39f41f247f22d87b713	0	0	0	0	69	37	89	0	0	30	73	0	0	0	0	49	29	38	29	0	0	0	0	0	0	0	0	0	0	37	0	45	0	0	0	0	0	0	0	0	0	22	0	20	30	0	0	0	0
3a8d5c3c3736b4671fc144c8b44a41b9	0	0	0	0	0	0	0	0	0	0	0	0	0	0	0	0	0	75	0	66	0	84	127	0	0	0	0	0	0	0	0	0	0	0	0	0	0	0	0	0	0	0	0	0	0	0	0	0	37
c38e15aa3627efba39655e91922164bd	0	0	0	0	0	0	0	0	54	63	32	60	0	0	0	66	348	0	0	0	0	0	0	0	0	0	0	0	0	0	0	0	0	0	0	0	0	0	0	0	0	0	0	0	0	0	0	0	0
a84203b2c045d2bd3f3fe6a8712cc991	0	0	0	0	0	0	0	0	0	0	0	0	0	65	0	48	0	42	84	27	0	27	0	0	0	45	0	0	26	0	0	0	0	31	0	0	42	97	0	0	50	0	0	0	0	0	0	0	39
61a4777fbd5e03d31a52fc72660abc44	0	0	41	0	0	0	0	0	0	0	0	0	0	0	51	90	0	0	0	71	0	0	66	0	0	0	0	50	0	0	0	0	0	0	75	0	24	0	75	0	0	0	0	0	0	0	0	38	0
a0d4a353b5a107752f1aca0936dde905	0	0	0	0	62	0	0	0	0	0	61	0	42	42	31	36	0	0	0	0	0	0	0	16	0	0	0	30	0	0	0	0	20	41	0	51	0	26	26	37	29	0	0	0	0	35	18	0	19
99a35857c6dccb3082667a5862e5f798	0	0	0	0	0	0	0	27	0	0	0	15	74	116	0	38	0	44	45	0	0	0	0	0	0	84	0	20	0	0	0	8	0	0	22	0	0	0	0	41	43	0	0	0	0	20	0	0	0
71e9c01b73507db7fac4b70f0722bbf5	0	0	0	0	0	0	0	0	0	0	0	0	89	65	0	0	0	0	0	0	0	0	94	32	0	0	55	0	33	0	0	0	65	0	0	0	40	43	0	0	43	0	0	0	0	0	0	0	0
c3919062afc228ae23510fae77acaa83	0	0	0	0	76	40	55	38	0	33	0	0	0	0	0	0	0	0	0	0	0	0	0	0	0	0	0	37	0	0	0	0	0	35	53	0	0	17	0	0	0	0	0	0	0	68	67	44	0
84e8c688a9654d142b77b345cbdb773f	0	0	0	0	0	0	87	106	78	0	0	0	0	0	0	0	0	0	0	0	0	0	0	0	0	0	0	0	0	0	48	0	0	0	0	0	0	0	0	0	0	127	0	0	0	66	0	28	81
37d610e7a43d5191487a9a763d6c6541	0	0	120	0	0	0	0	0	36	0	0	52	0	0	0	0	83	0	0	0	0	35	0	0	36	0	0	0	0	0	0	0	0	0	0	0	41	0	0	0	0	63	0	0	0	0	78	0	0
c3e774b9c47254430aaffc557f159ffd	0	0	0	0	47	41	0	36	33	0	49	32	0	0	0	0	0	0	0	0	0	0	0	0	0	0	31	17	21	61	0	0	0	44	34	58	32	0	0	0	0	0	0	43	0	17	23	0	0
b7ae2523da5e78c576c36af23ab830e8	0	0	0	0	0	0	0	0	0	0	0	0	0	0	0	0	0	124	34	0	0	61	55	0	33	0	0	0	0	0	0	0	0	40	0	42	46	0	0	0	0	0	55	0	0	0	32	0	96
e478c4b192c301b9097e91f4c4b92661	0	74	0	38	0	0	0	0	0	0	0	0	0	0	0	0	0	0	0	0	0	34	37	0	13	0	0	0	0	0	0	0	0	0	0	0	0	0	0	72	0	0	0	0	0	0	0	0	0
26f818b1c3cd941911d3e1beabc2a11d	18	0	16	47	0	20	0	0	0	0	0	0	40	18	0	30	0	0	0	26	66	0	49	0	0	45	0	0	0	0	0	0	0	24	0	0	0	35	0	57	0	31	0	0	0	0	0	0	0
4edc092c891cd19161538a4afaa9c394	0	0	0	0	0	0	0	0	0	0	0	0	80	78	136	0	0	0	0	0	26	0	0	0	0	0	0	0	0	0	0	111	0	0	0	0	0	0	0	0	0	0	0	0	102	0	0	0	0
846c016c59c0d75e664bc12b67447633	0	0	0	0	0	0	0	0	0	0	0	0	0	0	57	0	0	0	0	0	0	0	0	0	0	0	0	0	0	0	0	0	0	0	57	152	0	70	0	0	0	0	81	0	0	157	0	0	42
14450162808ca533f9243a37ce35b10d	0	0	0	0	241	81	0	0	0	57	0	0	0	0	0	0	44	0	0	0	0	0	0	0	0	0	0	0	0	0	0	0	0	0	0	0	0	73	0	0	0	44	0	0	0	0	0	74	0
27718b27f9d89a684b480c856a9ea374	0	0	0	0	0	0	0	50	0	0	0	0	63	258	79	108	0	0	56	0	0	0	0	0	0	0	0	0	0	0	0	0	0	0	0	0	0	0	0	0	0	0	0	0	0	0	0	0	0
9ee3869f913dd1a99435ae98045bb00f	0	0	0	0	0	0	0	0	0	0	0	0	0	0	0	0	0	0	0	0	0	0	0	53	0	0	49	0	75	112	0	0	121	0	82	55	0	0	0	0	0	0	0	67	0	0	0	0	0
9b824616d947e8ea2b71db6afbb3fe29	61	36	334	0	0	0	0	0	0	0	0	0	0	0	0	0	0	61	14	0	0	33	11	0	0	0	0	0	0	0	0	0	0	0	0	0	0	0	0	0	0	0	18	0	0	0	0	0	35
fdb9a8bda5f0ea41b13e366fbfe15d57	0	0	0	0	0	75	59	61	0	0	0	0	0	40	90	0	0	0	0	0	0	0	0	0	0	0	0	0	0	0	0	0	0	0	0	41	0	0	0	0	0	86	38	61	62	0	0	0	0
87344cdbdf305156ba7d460b81b35c5a	0	57	0	0	0	0	0	0	0	0	0	0	68	95	0	31	0	0	38	62	114	0	0	0	0	57	0	30	0	0	0	0	0	60	0	0	0	0	0	0	0	0	0	0	0	0	0	0	0
14546fb58560b5d66903d72e055879d8	0	0	46	0	0	0	0	0	0	0	0	47	0	0	0	116	0	62	0	0	57	0	52	0	60	0	0	0	0	0	0	0	0	0	0	0	0	0	0	59	38	0	0	75	0	0	0	0	0
f06cc59be250ef5a20391cd1e0c7b5c0	0	0	0	0	36	27	0	48	0	0	29	65	0	0	0	0	0	0	0	29	32	0	0	50	50	0	0	0	77	0	0	0	0	30	0	0	0	0	0	0	0	33	0	0	49	0	29	0	0
e759dc1e9e651684acdce144b1c17a7a	0	0	0	0	76	0	0	0	60	75	205	89	0	0	0	46	37	0	0	0	0	0	0	0	0	0	0	24	0	0	0	0	0	0	0	0	0	0	0	0	0	0	0	0	0	0	0	0	0
e7cabcb6c2e65711ce084a6366e2ae19	0	0	0	0	38	0	89	0	0	97	0	97	0	0	0	0	0	0	0	0	0	0	0	0	0	0	0	0	19	0	0	0	0	0	0	0	0	0	0	0	0	0	0	123	42	0	100	0	0
2156bc944fba7870bccc4ba59659bab1	20	0	48	0	0	0	0	0	0	0	0	0	50	0	63	32	0	0	54	33	0	0	0	33	0	0	0	0	0	0	0	0	0	0	0	0	0	0	0	0	81	0	0	32	36	47	0	0	65
c35b8d73f990858b8a7ac79cbc439a64	0	0	0	0	0	12	0	31	0	0	0	62	58	0	0	0	0	0	0	0	0	0	0	0	35	40	0	49	0	27	0	0	0	0	0	0	0	0	0	0	63	0	0	0	0	0	0	0	54
e0855bb64df9dbc94990fe9e7e7b71a5	0	0	0	0	93	73	104	60	0	0	117	41	0	0	0	0	0	0	0	0	0	0	0	0	0	0	0	0	0	0	0	57	0	0	0	0	0	0	0	0	0	64	0	0	0	0	0	0	0
1d5e74a5d9c612f5bd794540d34b111d	0	0	0	0	0	0	0	0	0	0	0	0	0	0	0	0	0	0	0	62	0	0	0	67	0	50	55	0	63	0	0	0	0	0	0	0	120	0	0	0	119	0	0	0	0	0	0	0	0
a2187b5c02340facb26bad9c7b33e73d	0	0	0	0	0	0	0	0	0	0	0	0	0	0	0	0	0	0	0	0	0	0	0	0	0	55	0	0	0	0	0	0	0	0	100	100	0	0	96	0	0	0	0	0	0	148	0	0	110
bfa9453391040b545644dd883fc52494	29	13	0	0	0	0	0	0	0	0	0	0	29	49	22	19	5	56	30	0	23	49	0	0	0	21	18	7	0	0	0	0	0	36	0	0	0	0	22	45	0	0	66	0	0	30	0	10	29
cb960dabc6658dbcf09ad1b9ba9e0bd9	0	0	0	0	82	120	56	39	42	0	52	0	0	0	0	0	0	0	0	0	0	0	0	0	0	0	0	0	0	0	0	0	0	0	0	0	0	0	0	0	0	67	0	0	0	0	64	0	0
15a77a6687650be2d1a62e2f8469ef3e	0	0	0	0	0	33	41	0	55	120	92	53	0	0	0	0	142	0	0	0	0	0	0	0	0	0	0	0	0	0	0	0	0	0	0	0	0	0	0	0	0	42	0	0	0	0	0	0	0
d43eb7d2c49516aac7b904e4c7bd5033	0	0	0	0	0	0	0	36	52	0	0	71	0	0	0	0	0	0	0	0	0	0	0	0	0	0	77	0	78	114	0	0	87	0	0	0	0	0	0	0	0	0	0	0	0	0	0	73	0
8b634d02ef1977edc0ef57126dfc0d7b	0	0	0	0	57	85	80	67	0	35	69	57	0	0	0	0	0	0	0	0	0	0	0	0	0	0	0	55	0	0	0	0	0	0	0	0	0	0	0	0	0	0	0	52	50	0	0	0	0
d6c421cb49774e1102dc6729a9521b7e	0	0	0	0	72	0	114	0	152	112	0	0	0	0	0	0	0	0	119	0	0	0	0	0	0	0	0	0	0	0	0	0	0	0	0	0	0	0	0	0	0	0	0	0	0	0	0	0	0
be019f5d7aef8539e91a0f0201214993	0	0	0	0	0	0	0	0	30	0	41	0	0	78	64	119	0	57	0	0	0	0	0	0	0	0	30	0	0	0	0	69	0	0	0	0	0	0	0	0	0	0	44	75	0	0	0	0	0
d41c6a9b3b52531707e0b28bcf85acf7	0	0	0	0	0	0	0	0	0	0	0	0	0	0	0	0	0	0	0	0	47	0	0	0	0	0	0	0	0	0	71	0	0	0	0	0	98	100	0	0	0	0	108	0	41	95	0	0	47
bcae6bbed90b604a00053198c713d9b9	0	0	112	0	0	0	0	0	0	146	0	0	0	0	0	0	0	0	0	0	0	0	0	0	0	0	0	47	0	0	0	88	0	0	104	0	0	0	0	0	0	109	0	0	0	0	0	0	0
385d6243c8ffb92eb37d925a8d69bfed	0	0	0	0	63	47	0	0	70	0	80	0	0	0	72	51	0	0	0	0	0	0	0	0	0	0	0	0	0	0	0	0	0	0	0	0	0	0	0	0	0	62	0	46	0	0	67	0	21
ea622b618fe6a6a95c8f660398f4b6a6	0	0	0	0	35	0	0	0	0	0	0	0	109	97	0	0	0	0	48	0	63	0	0	0	0	179	0	0	0	0	0	0	0	40	0	35	0	0	0	0	0	0	0	0	0	0	0	0	0
db9e1a0b033d1df64341d9cb525d5af0	0	0	0	0	0	0	0	17	15	34	0	0	0	81	36	41	0	0	0	0	46	26	0	0	43	0	0	0	0	0	0	9	0	0	0	0	96	0	0	49	75	0	0	0	0	0	0	0	38
84b6b8bcdeff5e85aca7f29a861fb96d	0	0	0	0	0	0	0	0	0	0	0	40	60	0	0	0	0	0	0	0	0	0	0	0	0	0	0	0	0	0	0	0	0	0	0	0	0	82	0	89	0	0	94	0	0	0	0	0	0
e57f2a731b7d03560eb7408c9ed68397	21	0	12	0	0	0	0	0	0	18	0	0	0	0	0	0	0	57	32	0	0	18	0	0	0	9	0	0	0	0	63	0	44	0	22	0	0	0	43	89	0	0	0	0	0	43	0	0	0
dc3cea1b0a5d0da4a00ba115a2f2cfc8	0	0	58	0	0	0	0	0	0	0	0	0	0	0	0	0	0	0	0	0	0	0	0	0	0	0	0	0	0	0	0	0	0	0	92	109	0	54	56	0	0	0	70	0	0	71	54	0	41
823f0013e73b7b80fec17408aa2ea3c9	0	0	0	0	43	36	86	0	0	0	0	0	0	0	28	27	0	0	0	24	0	25	0	0	0	0	0	0	11	51	0	0	0	0	31	41	0	0	39	0	0	17	18	43	0	0	0	10	0
b36acfa64b234e4ddf61f27158cf2b09	0	0	0	0	0	0	24	126	0	40	0	10	0	0	53	0	81	0	31	0	0	0	0	0	0	0	0	0	35	0	0	41	21	0	0	30	0	0	0	0	0	0	0	0	0	0	0	71	0
5d2c16b71ba494e13f0d1cfc5601ad09	0	0	0	0	0	0	0	0	0	0	0	0	0	0	0	10	0	0	0	0	0	0	0	0	0	0	0	0	0	0	0	0	0	0	0	0	0	526	0	0	0	0	0	22	0	0	0	0	0
4b50963f79f0f95dc4e4f4240f24a78c	0	48	0	76	0	0	0	0	0	0	0	0	57	43	0	0	0	0	0	0	91	46	84	0	0	0	0	0	0	0	0	0	0	0	0	0	19	43	0	48	0	0	0	0	0	0	0	0	0
004b574f6948849193781e5063ef38c6	0	0	108	0	0	0	0	0	0	0	0	0	71	156	0	0	0	0	0	0	0	0	30	32	0	0	0	0	0	0	31	0	0	34	0	0	31	0	0	53	0	0	0	0	0	0	0	0	46
e77a2c9b7c5ae13c70eeeccf73a09bca	0	0	0	0	0	0	30	0	0	0	19	0	0	0	0	0	0	0	0	0	50	0	0	45	0	48	0	0	0	39	0	0	39	51	0	0	69	112	0	0	30	0	0	72	0	0	0	0	0
e33cb562d690f029664ce5e4ca3f3b3b	0	0	0	0	98	338	0	0	25	56	86	0	0	0	0	0	0	0	0	0	0	0	0	0	0	0	0	0	0	0	0	0	0	0	0	0	0	0	0	0	0	0	0	0	0	0	0	0	0
da3c21969485bc7d56b275603fd74da6	0	0	0	45	0	0	0	0	0	0	0	0	0	0	0	0	0	28	0	36	43	31	0	0	0	0	0	0	0	0	0	0	0	0	0	0	0	53	0	92	0	0	0	0	0	38	0	0	0
b765607e198ecde5ad3c4140c8f01191	0	0	0	0	0	0	0	22	0	0	0	0	64	163	0	105	0	112	0	0	0	0	0	0	0	0	0	0	0	0	0	16	0	0	0	0	0	0	0	0	0	0	37	0	0	0	0	0	83
0e7dc53ec9b35991952c591996bcf6d4	0	0	0	0	0	0	0	0	0	0	0	0	0	0	70	145	0	65	72	0	0	0	0	0	0	0	0	0	0	0	56	0	57	0	0	0	0	0	0	0	0	0	0	68	0	0	69	0	0
c7127ac21d7993ad3d7e3118f5d251dd	37	32	51	0	0	0	0	0	0	0	0	0	0	0	0	0	0	44	0	76	0	34	69	33	0	0	0	0	0	0	0	0	0	0	0	0	36	0	0	58	0	0	26	0	0	41	0	0	0
b861ac5d3e2667573011c4bca964970c	0	80	0	0	225	73	0	0	0	0	62	0	0	0	0	0	0	0	0	0	0	0	0	0	0	0	0	0	0	0	0	0	0	0	0	0	0	0	0	0	0	59	0	0	0	0	0	0	0
946e33c28c6f3d3259d01015adbb1a7c	0	0	0	0	0	57	0	0	0	40	0	0	0	21	0	27	98	32	30	0	0	0	0	0	0	0	35	0	0	0	0	0	0	0	0	58	0	0	0	0	0	42	63	0	29	0	0	25	0
cf470714b2705b6e715309572bb68249	0	0	0	0	0	0	24	77	39	0	75	76	0	0	95	0	118	0	0	0	0	0	0	0	0	0	0	19	77	0	0	0	0	0	0	0	0	0	0	0	0	0	0	0	0	0	0	0	0
9f94aaf7388ee9bc739637a6f15cde11	0	33	0	0	0	0	0	0	0	35	0	0	0	0	0	0	0	0	0	0	0	0	0	0	0	0	0	0	52	33	74	0	0	46	0	0	0	101	21	28	30	0	12	0	66	0	0	0	29
46de74757587e82c6a4f262f228096a8	0	0	64	0	0	29	63	0	0	0	43	0	0	0	0	0	0	0	0	0	0	0	0	0	0	0	110	0	0	0	0	0	55	0	0	0	0	0	0	0	0	0	54	0	0	50	44	0	0
2284054357639fb5ee0aba21dacc3855	0	0	50	0	0	0	0	28	0	0	0	0	0	0	0	0	0	0	0	0	0	0	0	0	0	0	0	0	0	0	0	0	30	87	0	0	0	24	40	84	42	0	0	56	48	15	54	0	41
761da3f78029e9fa0c62c1a5fce028fb	215	90	123	0	0	0	0	0	0	0	0	0	0	0	0	0	0	0	0	0	0	170	0	0	0	0	0	0	0	0	0	0	0	0	0	0	0	0	0	0	0	0	0	0	0	0	0	0	0
d04fab8cc5b79f3ab4f546bd622a12ee	0	0	0	0	0	0	0	53	0	0	0	0	0	62	174	91	0	0	0	0	0	0	0	0	0	0	0	0	0	0	0	0	0	0	0	0	0	0	0	0	0	76	75	0	0	0	0	67	0
58aa927792e7bf63710898b575935c5e	0	0	0	0	0	0	0	0	0	0	0	0	72	40	0	0	0	31	39	0	0	0	0	0	0	102	0	0	0	70	26	0	0	0	94	0	0	0	0	0	0	0	0	16	0	83	0	0	0
3e751e2acfae47015885bbbbf766fb32	0	0	52	0	0	0	0	0	77	123	0	0	0	0	0	0	0	0	0	0	0	0	0	0	77	0	0	0	0	0	0	70	0	103	0	95	0	0	0	0	0	0	0	0	0	0	0	0	0
ec926b4eaa12ea9c56979340ef4910fe	0	0	0	0	0	40	0	0	0	0	0	0	0	0	0	0	0	54	0	0	0	0	0	0	0	0	0	0	0	0	101	0	0	139	0	0	0	0	0	0	0	0	0	0	143	0	0	0	0
c5315cafb0553bdeb47ddbedc487c56c	0	0	0	0	0	0	0	0	0	0	79	0	56	0	0	0	0	0	71	33	0	44	56	0	0	0	0	0	0	0	0	0	0	0	0	37	0	0	67	0	0	45	39	0	0	0	0	0	70
67174168c6477372025df10f45ce2996	0	62	75	0	0	0	0	0	0	0	0	0	0	0	0	0	0	0	0	0	0	0	214	0	0	0	0	0	0	0	0	0	0	0	0	0	0	0	0	0	245	0	0	0	0	0	0	0	0
066e73733c3ea6c0b65a0a74bcbe6ff2	0	0	0	0	74	0	101	70	0	77	0	0	0	0	0	30	40	0	0	0	0	0	0	0	0	0	0	0	0	0	0	0	0	0	0	32	0	0	0	0	0	75	0	0	61	0	0	36	0
dbcd1c2fe9459d4fcf640a5fa5377695	0	0	0	0	0	50	78	80	0	0	0	100	0	0	0	54	0	0	0	0	0	0	0	0	0	0	0	0	0	0	0	0	0	0	0	0	0	0	0	0	0	34	52	52	0	0	63	33	0
f50e5ede1fd820f6cb1c2476c21de802	0	0	0	0	0	0	37	0	0	0	0	0	28	0	0	0	60	0	0	0	0	0	56	44	0	0	0	0	0	0	0	0	0	0	0	0	0	0	42	89	91	0	0	0	0	0	0	0	90
32b5c29bcd5f7e67d1b58ff16c0264af	0	0	0	0	0	0	0	54	0	0	0	0	0	0	215	119	0	0	0	0	0	0	0	0	0	0	0	0	0	0	0	0	0	0	0	0	0	0	0	0	0	60	84	0	0	0	0	64	0
9aafb999bbda1c19d619d3e45a40ac20	0	0	0	0	0	0	0	0	0	0	26	0	0	0	0	0	0	0	37	63	0	0	37	0	0	0	0	0	0	0	31	0	0	0	0	0	13	0	0	44	23	22	0	0	0	77	0	0	0
6d00a49c762921762c38e9ebf9bc20f1	0	0	0	0	0	0	0	0	0	0	0	0	0	0	0	0	0	0	0	35	0	0	0	0	0	0	0	0	0	0	0	0	0	0	100	0	28	62	0	0	61	0	0	0	0	0	0	0	0
eab45d2fc7c3dcd11117a1d96ed9f0ee	0	0	0	0	82	117	49	67	32	57	0	0	0	23	0	0	43	73	0	0	0	0	0	0	0	0	0	0	0	0	0	0	0	0	0	0	52	0	0	0	0	0	0	0	0	0	0	0	0
54bbb22e72485dad9dc5cf9d3543bdb5	0	0	0	0	0	0	0	0	0	75	0	14	0	54	0	38	0	31	0	22	55	49	0	0	42	40	0	44	0	0	0	16	0	0	0	0	42	0	45	0	28	0	0	0	0	0	0	0	0
0b59f85c0e1228d477fcbbf1c1d72395	0	0	0	0	0	0	0	0	0	0	0	0	90	120	0	0	0	0	0	130	0	0	0	0	57	0	53	51	53	0	0	0	0	0	0	0	0	41	0	0	0	0	0	0	0	0	0	0	0
3db0e06a6151e6d8ad97d2a620aefc1f	0	0	69	0	0	0	46	0	0	0	0	0	0	0	53	0	0	0	0	41	0	57	0	0	0	0	0	0	0	0	0	91	0	53	0	0	0	0	0	0	0	0	0	79	105	0	0	0	0
9e9653529a3d27caf28aa652a37b2ebf	0	0	0	0	0	0	0	0	0	0	0	0	0	0	0	0	0	0	0	0	0	0	0	0	0	90	0	0	0	0	0	0	0	0	0	0	0	0	0	0	0	0	0	126	96	62	0	0	0
a6cc9cbdd03fb68515234e22f0e415ef	37	0	0	0	0	9	0	51	0	57	27	38	0	0	0	0	47	0	0	0	0	62	0	0	8	0	0	69	29	0	0	0	0	0	0	6	33	0	0	0	0	0	0	0	0	0	22	39	0
5bf8244d005b3173eea692d0123c685a	101	0	41	0	9	3	0	0	0	134	0	0	16	0	0	0	99	0	0	0	0	0	0	20	0	0	0	0	0	0	0	0	0	0	0	0	0	0	0	0	0	0	0	0	0	0	107	0	0
898d7039fcbc1ba15978b5db079a8300	0	116	0	183	0	0	0	0	0	0	0	0	0	0	0	0	0	0	0	0	0	0	0	0	0	0	0	0	0	0	0	0	0	0	0	0	0	0	0	0	49	0	0	0	0	0	0	0	0
ee55cbffcb379856925eaddcabe43e8b	0	0	0	0	0	0	0	40	25	0	0	0	0	67	135	0	0	58	0	25	0	0	0	0	0	0	0	0	0	34	0	0	0	0	0	0	0	0	0	0	0	42	0	0	0	0	0	0	0
070028de23be58ffa07be9ae7dbafe07	0	0	0	0	0	0	0	0	0	0	0	0	69	69	132	0	0	0	0	0	0	0	0	0	0	0	0	0	0	85	0	50	0	0	0	0	0	0	0	0	0	0	0	0	78	75	0	0	0
3e6a5e578ce7cb8c913d0c70008f7b03	0	0	0	0	0	0	0	0	0	0	0	0	0	0	20	0	262	41	0	0	0	0	0	0	0	84	0	0	0	0	0	0	0	0	0	0	0	0	0	0	0	0	0	0	0	0	48	40	0
1503cd5e124c387e94676ecb8b4c0b3f	0	0	30	0	0	42	0	0	75	0	0	0	0	0	0	0	0	0	0	0	0	12	0	0	9	0	30	0	0	0	0	0	0	0	0	0	73	0	0	5	7	90	10	0	0	0	61	0	28
29520434b1f420e6fe48d3cf552231a6	0	0	0	113	0	0	0	0	0	0	0	0	0	0	0	0	0	0	0	0	56	0	88	0	0	80	0	0	0	0	0	0	0	0	0	0	0	0	42	0	72	0	0	0	0	0	0	0	0
c6f4cc14316db12b2352067a752563b1	0	0	0	0	62	80	0	84	0	0	51	0	0	0	125	66	50	0	0	0	0	0	0	0	0	0	0	0	0	0	0	0	0	0	0	0	0	0	0	0	0	74	0	0	0	0	0	0	0
cd668596ce3c43ae05bb94bdf0044c92	0	0	0	0	0	0	0	0	0	0	0	0	0	27	37	0	0	0	0	30	0	0	0	0	0	36	0	0	0	0	0	41	0	0	0	0	0	0	0	53	46	79	52	71	0	0	42	0	43
fedefff88e4a6b27818d680d6d03e8ea	0	0	0	0	0	0	0	0	0	0	0	0	0	0	0	0	0	0	0	0	0	0	0	0	0	0	96	0	0	0	146	0	0	0	0	0	0	0	0	76	63	0	0	0	0	211	0	0	0
8f5e1e6a925a7162e77193cee8c81d27	326	11	0	0	0	4	0	0	0	0	0	0	4	0	0	0	0	0	99	0	142	5	0	0	0	0	0	0	0	0	0	0	0	0	0	0	0	0	0	0	0	0	0	0	0	0	0	0	0
30d5e2a6d342ca4ce237e33589ad6ca8	102	85	89	71	0	0	0	0	0	0	0	0	0	0	0	0	0	0	0	27	117	0	0	0	0	40	0	0	0	0	0	0	0	0	0	0	0	0	0	0	0	0	0	0	0	0	0	0	0
88396c83badae86d72032af366860395	0	0	0	46	0	0	0	0	0	0	0	0	0	0	35	0	0	44	0	0	0	75	0	0	0	33	46	0	0	0	0	0	0	34	0	0	0	0	0	72	0	0	0	0	0	0	0	0	62
895bb9622ee87cc05317c4bcd3adbd69	0	0	0	0	84	40	0	42	0	0	0	0	0	59	53	79	0	0	23	0	0	0	0	0	0	0	0	0	49	0	0	24	0	0	0	0	0	19	0	0	29	0	20	0	0	0	33	0	0
8193e8ec41a04959b4f7a9ababd5d719	0	0	0	0	0	78	51	0	0	0	0	0	81	99	110	0	0	0	0	0	0	0	87	0	0	0	0	0	0	0	0	0	0	0	0	0	0	0	0	0	0	85	0	0	0	0	0	0	0
427c52eb2f295cad196a27251ddc6350	0	0	26	0	0	0	85	73	0	0	43	0	0	0	0	0	0	0	0	0	0	0	0	31	0	0	0	0	0	0	47	0	52	17	0	0	0	0	0	0	0	0	0	0	118	98	0	0	0
f1ccaff364bbcb57d0a1f5af3833847b	0	0	0	0	0	36	36	25	0	0	0	44	0	0	0	0	18	0	0	46	13	14	38	0	0	24	19	0	19	0	0	0	0	0	48	0	21	0	0	0	0	39	47	37	0	0	0	21	0
fd3774bc012fd7be778c5330e848e986	0	0	0	0	203	0	0	0	0	45	29	0	0	0	81	0	41	0	15	0	0	0	0	0	0	0	0	0	0	0	0	0	0	0	0	0	0	100	0	0	0	24	0	0	0	0	0	0	50
ee7a83a497d5cf0b5ff320c68579ca7a	0	58	36	123	0	0	0	0	0	61	0	0	34	32	0	0	0	0	0	0	79	0	0	0	0	0	0	0	0	0	0	0	0	0	0	0	0	0	0	77	0	43	0	0	0	0	0	0	0
2df048520b21953f8ab2991f316b49ce	0	75	50	203	0	0	0	0	0	0	0	0	0	0	0	0	0	0	0	0	63	0	0	0	0	0	0	0	0	0	0	0	0	0	0	0	0	0	0	123	0	0	0	0	0	0	0	0	0
b3236a0076d3017d99fc4fb423bfdcb7	0	0	0	0	22	0	0	0	34	0	0	0	0	0	46	21	0	0	0	0	0	0	43	0	29	0	17	0	13	0	45	18	0	22	14	0	0	0	42	0	0	28	29	0	0	71	15	25	18
860f5c77e66b540da5c45122b4d294e3	0	0	0	0	0	0	0	0	0	0	0	0	0	0	0	0	0	0	0	0	0	0	0	0	0	0	0	0	0	0	91	52	72	0	28	0	0	0	0	0	0	0	43	106	195	0	0	0	0
232876779f850bf8b0c642fba159c98b	0	0	0	0	28	0	0	0	0	0	19	54	0	0	102	73	64	61	35	0	0	0	0	0	24	0	0	25	0	0	0	0	0	0	0	0	0	0	0	0	0	36	0	19	0	0	0	12	0
d01eb8c5614ccd8f626b2c495252d439	0	0	0	0	0	0	0	0	0	0	0	0	0	0	0	0	0	45	33	37	75	0	52	61	69	0	0	0	0	0	0	0	0	0	0	0	0	0	0	0	58	0	0	0	0	0	0	0	0
8cc7bdb0886ec1cfa4f2696efd611db3	0	29	117	0	0	0	0	0	48	0	66	0	0	0	0	0	0	52	0	0	0	41	0	0	0	0	0	0	0	0	0	0	0	0	0	0	0	56	0	0	0	0	0	75	0	0	52	0	47
12a77f73bac463fe3bcd362614285253	0	0	0	0	104	0	0	49	0	53	23	0	20	43	60	80	0	0	0	0	0	0	0	0	0	0	0	0	0	0	0	25	0	0	0	0	0	0	0	0	0	82	30	0	14	0	0	0	0
4cc8c9e7fdd0c3f20bed3d92e03c4fc0	0	0	0	0	70	33	137	0	0	39	42	0	0	0	0	0	0	0	42	0	0	0	0	0	0	0	0	0	0	0	0	86	0	0	0	0	0	0	0	0	0	0	0	0	0	0	0	0	0
0d2999854d36c039a3c2aa5a288db0e8	0	190	51	341	0	0	0	0	0	0	0	0	0	0	0	0	0	0	0	0	0	0	0	0	0	0	0	0	0	0	0	0	0	0	0	0	0	0	0	0	0	0	0	0	0	0	0	0	0
ffb5b6057c729e31065421aa25d031a7	0	0	0	0	0	51	78	44	51	0	64	62	0	0	65	0	0	0	0	0	0	0	0	0	0	0	0	0	0	0	0	48	0	0	0	0	0	0	0	0	0	0	53	66	0	0	0	0	0
70d79b74cb0833944829c4e8b059590f	0	0	0	0	0	0	0	0	0	144	0	0	0	0	0	209	78	0	0	0	0	0	0	0	0	0	0	0	0	0	0	0	0	0	0	0	0	0	0	0	0	0	0	0	151	0	0	0	0
094e8b85ae13210d04837304df088dc1	0	0	0	0	0	0	0	0	0	0	0	0	0	0	0	0	0	0	0	0	104	0	125	0	0	0	0	0	0	0	0	0	0	0	0	0	0	0	0	64	0	0	0	0	0	0	0	0	0
4181366bb18368b811c2d7cfd50d7360	0	42	0	0	0	0	0	0	0	0	0	0	127	99	0	133	0	0	55	0	0	0	0	0	0	0	0	0	0	0	0	0	0	0	0	0	0	0	0	42	0	0	0	0	0	0	0	0	0
a9087e8dcd23e34c160f62a8317eefae	71	101	65	29	0	0	0	0	0	0	0	0	0	0	0	0	0	0	0	0	0	0	0	0	0	0	0	0	0	0	0	0	0	0	0	0	0	0	0	72	59	0	0	0	40	0	0	0	26
2d9970e758c9ed2fda55248fc38261c7	76	172	0	129	0	0	0	0	0	0	0	0	0	0	0	0	0	0	0	0	0	0	0	0	0	0	0	0	0	0	0	0	0	0	0	0	0	0	0	0	0	0	0	0	26	0	0	0	0
90402e3d3c18a4fbae05cd25bf246b93	0	0	0	0	33	0	0	0	0	0	0	0	0	32	32	37	0	0	0	19	0	0	0	29	0	26	0	18	34	0	0	21	0	0	0	32	19	34	0	0	0	0	25	0	96	0	15	15	13
946f02a2e7e8af6c029666f0c6dd0ac4	44	0	105	0	0	0	0	0	0	0	0	0	0	18	0	0	0	0	0	94	0	59	0	0	32	0	0	0	0	0	0	0	0	0	0	0	42	0	0	0	50	0	0	0	0	0	0	0	60
539fbfd468fd60e40959b94cc1bd7f16	50	77	0	0	0	0	0	0	0	0	0	0	0	66	0	0	0	30	36	35	0	36	51	22	0	0	0	35	0	0	24	0	0	0	34	0	0	55	0	0	28	0	0	0	0	0	0	0	0
ffd5172873937c19df008e8289477285	0	134	0	296	0	0	0	0	0	0	0	0	0	0	0	0	0	0	0	0	0	0	0	0	0	0	0	41	0	0	0	0	0	0	0	0	0	45	0	0	0	0	0	0	0	0	0	0	0
2f9600c3461b47c566209773206059c9	0	70	75	0	0	0	0	0	0	0	0	0	0	55	0	29	0	0	0	42	50	66	62	0	0	39	0	0	0	0	0	0	0	0	0	0	0	29	0	0	0	0	0	0	0	0	0	0	0
c088ea57dcbf76872341dde8fdc8f552	0	0	0	0	52	92	0	52	0	78	106	0	0	0	0	0	91	0	0	0	0	0	0	0	0	0	0	0	0	0	0	0	0	0	0	0	0	0	0	0	0	41	0	0	0	0	0	33	0
f1a924db0543ad1c71a1f1ac6f4ec285	0	0	0	0	0	0	0	0	0	0	72	0	39	72	69	0	23	0	60	0	0	38	0	0	43	0	29	0	0	0	0	0	0	0	0	0	41	0	0	0	0	11	0	0	0	0	49	0	0
0f5c78c74f46e3bdbf7698067a10855d	143	150	78	0	0	0	0	0	0	0	0	0	0	0	0	0	0	0	0	0	0	33	0	0	0	0	0	0	0	0	0	0	0	0	0	0	0	0	0	0	0	0	0	0	0	0	0	0	0
f2119804913e28fbfeafdd058a2e061c	109	148	70	229	0	0	0	0	0	0	0	0	0	0	0	0	0	0	0	0	0	21	0	0	0	0	0	0	0	0	0	0	0	0	0	0	0	0	0	0	0	0	0	0	0	0	0	0	0
090c10838b18e16072b5c93c27c21576	0	0	0	0	0	0	61	0	0	0	60	72	0	80	111	114	0	0	0	0	0	0	0	0	0	0	0	32	0	0	0	0	0	0	0	0	0	0	0	0	0	47	0	0	0	0	0	0	0
4e8e767d2d8e97352c1adfb7274c0364	0	0	0	0	66	48	53	0	76	122	59	0	0	37	0	0	0	33	0	0	0	0	0	0	0	0	0	0	0	0	0	0	0	0	0	0	0	0	0	0	0	0	0	0	0	0	32	0	0
9025f43093d4adb0525ba0c9bcaeb3a6	0	0	0	0	68	0	81	54	0	0	0	39	0	0	0	0	0	0	0	0	0	0	0	0	0	0	0	0	0	0	0	0	66	0	0	0	0	0	0	0	0	115	55	0	0	0	98	0	0
b2d3b94a4f4e74b99be32811c6823eae	201	122	72	0	0	0	0	0	0	0	0	0	0	0	0	0	0	0	0	0	0	0	0	0	0	0	0	0	0	0	0	0	0	0	0	0	0	0	0	74	48	0	0	0	0	0	0	0	0
25244bc828091cf4cf2ddb433c437140	0	0	0	0	0	0	78	0	0	136	56	138	0	0	0	0	0	0	0	0	0	0	0	0	0	0	0	20	0	0	0	38	0	0	0	0	0	0	0	0	0	0	0	83	0	0	0	0	0
1bfceb81af70d950d3be3092888b3362	0	0	0	0	0	0	0	81	0	71	48	0	0	0	64	0	0	0	0	0	0	0	0	0	0	0	0	0	0	39	0	23	25	0	0	0	61	0	0	0	0	0	0	59	0	29	0	75	0
726aeca22299542c9bd6ed190001cb90	0	0	0	0	0	0	0	0	0	0	0	0	38	0	44	0	0	0	0	0	51	0	0	0	56	111	0	0	0	0	0	0	0	120	0	35	0	0	55	0	0	0	0	0	0	65	0	0	0
2152f7ab48485b80bdeafc63b0cd4ffe	0	0	0	0	0	0	0	0	0	0	0	0	0	0	0	0	0	0	0	0	0	0	0	0	0	0	0	0	0	0	0	0	0	0	0	0	0	0	0	0	0	0	0	0	0	0	0	0	0
7a70d5f8bcfb13a1ebb45f3246152e1d	0	95	0	158	0	0	0	0	0	0	0	0	0	0	0	0	0	0	0	0	0	0	0	0	0	0	0	0	0	0	0	0	0	0	0	0	0	0	26	0	45	0	0	0	0	0	0	0	0
9a5e722d3dd043c696af46f8f5eb4bdd	0	0	0	0	0	0	0	0	0	0	0	43	0	0	0	0	0	0	0	0	0	0	29	35	0	36	0	0	0	0	0	0	75	109	0	0	0	155	0	0	0	0	0	0	0	0	0	0	0
3b88668e58976d229807040d409177c6	0	0	0	29	0	0	0	0	0	0	0	0	0	0	0	0	0	0	0	0	0	0	0	0	0	84	0	0	0	0	0	0	0	47	34	0	0	0	0	0	0	0	0	122	77	113	0	0	0
7009037ba1c29c181bf2642150b02ac5	0	0	0	0	0	0	0	0	0	0	0	0	0	0	0	0	0	0	0	0	0	0	0	0	0	156	0	0	0	0	0	0	121	0	81	0	0	0	0	0	0	0	0	0	0	0	83	0	92
8f97049fec482592428a3f698605fa9c	311	79	0	109	0	0	0	0	0	0	0	0	0	0	0	0	0	0	0	0	0	0	0	0	0	0	0	6	0	0	0	0	0	0	0	0	0	0	0	0	0	0	0	0	0	0	0	0	39
57e44fea40a69f4944b9926f77c1339a	51	0	77	0	0	0	0	0	0	0	0	0	0	0	0	0	21	0	0	0	0	68	36	0	0	0	0	13	0	0	0	0	0	0	39	0	0	0	85	0	0	0	0	31	0	62	30	34	0
a352985ebf3f1308a9b8eedbfe612b8b	118	0	117	0	0	0	0	0	0	0	0	0	0	0	0	0	0	0	0	0	0	111	0	0	0	0	0	0	0	0	0	0	0	0	0	0	0	0	0	0	0	0	0	0	0	0	0	0	0
120b9a8481232f572d7b0a09f436e1ba	0	0	0	0	135	48	0	0	50	0	0	0	0	20	76	39	0	0	0	0	0	0	0	0	0	0	0	0	0	0	0	0	0	0	0	0	0	0	0	0	0	96	0	107	0	0	0	0	0
a17e21ddc2191c82b11e13854b0fa182	0	0	0	0	70	0	0	45	0	0	64	0	0	19	0	29	0	0	0	0	0	0	0	0	0	8	0	0	20	0	0	0	0	0	0	0	0	0	0	0	27	91	0	0	0	0	68	0	60
635c8bddef6399b8f3fe133800b4d8b2	51	43	106	0	0	0	0	0	0	0	0	0	0	0	0	0	0	101	0	0	0	0	0	0	0	0	0	0	0	0	0	0	0	0	0	0	0	0	0	107	57	0	0	0	0	0	0	0	80
7bc42727ed6bb2e1355ed2f3ce41a3b4	0	0	0	0	132	0	57	0	0	84	0	89	111	0	0	0	0	0	0	0	0	0	0	0	0	0	0	0	0	0	0	0	0	97	0	0	0	0	0	0	0	0	0	0	0	0	0	0	0
432bcbebc6d25a28d17ccc57ee7774a2	0	0	0	0	0	0	0	0	0	0	0	0	0	0	0	0	0	0	0	0	0	0	0	0	63	73	84	56	106	0	0	0	0	0	0	0	26	94	0	0	0	0	0	0	0	0	0	0	0
c011e19869a2ac727678a74800cc7266	0	0	80	0	0	0	0	0	0	0	0	0	0	0	118	0	0	0	0	0	0	0	0	0	0	0	0	0	114	0	0	32	0	0	0	0	0	0	0	0	0	0	0	0	0	0	35	54	0
687a89433d97a0fd868c677fe61d6495	0	0	0	0	96	42	0	0	0	0	0	35	0	0	0	0	0	0	0	0	0	0	0	0	0	0	0	0	0	0	0	80	0	0	0	0	0	0	0	0	0	125	0	59	132	0	0	0	0
63a78ec03ba76ba8901d0fffb7af4be9	0	0	0	0	65	0	0	76	0	0	53	0	0	0	0	0	0	0	0	0	89	0	0	0	0	0	0	0	0	0	0	0	0	0	0	0	0	0	0	0	117	0	0	0	0	0	0	0	85
2c0f97795f9ad2455c955caa58925662	67	0	75	0	0	0	0	0	0	0	0	0	0	0	0	0	0	0	0	0	0	58	0	26	0	0	77	43	0	0	0	0	0	0	0	15	44	0	63	0	0	0	0	0	0	0	0	27	0
beec66f1ebf92f364ddfecbc7e9d25bb	0	39	0	19	0	0	0	0	0	0	0	35	0	0	0	39	0	0	28	0	0	0	0	0	0	0	0	0	0	0	0	0	0	0	0	0	0	47	0	98	0	0	0	0	0	72	0	0	99
d7a064943432644613f989061cc9ab67	0	0	0	0	0	0	140	71	0	140	67	0	0	0	0	85	65	0	0	0	0	0	0	0	0	0	0	0	0	0	0	0	0	0	0	0	0	0	0	0	0	0	0	0	0	0	0	0	0
e861286e2d475c569e8a0d3d0b473d26	0	0	0	0	0	44	0	0	78	58	0	152	0	0	104	0	0	0	0	0	0	0	0	0	0	0	0	0	0	0	0	0	0	0	0	0	0	0	0	0	0	88	0	0	0	0	0	0	0
f2651e48270a49efc51718497dcc19f8	0	0	0	0	0	0	0	0	0	0	0	0	0	0	40	0	0	0	24	0	0	0	0	0	20	0	0	0	38	0	30	0	0	0	0	0	0	0	0	35	43	0	0	0	0	0	0	24	0
0b24fffcf52996c4a7a08dc3103a7856	0	0	0	0	0	0	0	98	0	0	108	66	0	0	71	0	0	0	0	0	0	0	0	0	0	0	0	0	0	0	0	0	0	0	0	0	0	0	0	0	0	0	99	0	0	0	0	33	0
8c55a5c67ad56e55e80439ae2c5bb4d1	0	0	0	0	0	0	0	0	0	0	0	0	0	50	57	14	0	24	15	37	29	15	24	0	0	0	0	0	0	0	13	9	25	0	0	49	0	62	0	21	38	36	0	15	6	0	0	0	0
b1f893dcd8448f1faf788d753a17f314	0	0	0	0	0	0	0	0	0	0	0	0	0	0	0	0	0	0	0	0	0	0	28	0	0	170	0	41	0	0	0	0	0	119	0	0	32	0	0	76	100	0	0	0	0	0	0	0	0
14d66ba854e46dab226f53adb32c1917	0	46	0	0	0	0	0	0	0	0	37	0	0	0	0	35	0	81	0	0	0	0	0	44	0	0	0	0	0	29	0	24	0	0	25	0	0	38	0	51	0	0	35	0	35	0	18	0	0
8b21b9f6c5c70f37c8dc65455ba3baa6	0	0	0	0	46	0	0	46	55	107	221	90	0	0	0	0	0	0	0	0	0	0	0	0	0	0	0	0	0	0	0	0	0	0	0	0	0	0	0	0	0	0	0	0	0	0	0	0	0
35f18b61aab446fb9eeadf9975f3b99c	0	0	0	0	73	89	86	0	59	95	100	0	31	0	0	0	0	0	0	0	0	0	0	0	0	0	0	0	0	0	0	32	0	0	0	0	0	0	0	0	0	0	0	0	0	0	0	0	0
f4cd6ca31eef2f9430026e357d25745e	0	65	0	0	0	0	0	0	0	0	0	0	0	0	0	0	0	0	0	0	0	0	66	0	0	0	0	0	56	0	0	0	0	0	0	0	0	0	0	83	53	0	0	0	106	0	134	0	0
3a81ec2dfa833fc6a86452f288f74260	0	0	0	0	72	0	74	0	0	186	160	0	0	0	0	0	0	0	0	0	0	0	0	0	0	0	0	36	0	0	0	0	0	0	0	0	0	0	0	0	0	0	0	0	0	0	0	35	0
bf779ee42dea45c3ad9191ce92a91494	0	0	0	0	0	0	0	0	0	140	53	0	0	0	49	0	67	0	0	0	0	0	0	0	0	0	0	0	0	0	0	73	0	0	0	0	0	0	0	0	0	0	0	55	83	42	0	0	0
f8017caa35ab8526923893708b41773c	0	0	0	0	0	0	0	0	0	0	0	25	0	46	0	0	0	0	28	71	0	0	0	0	0	0	0	0	29	0	0	0	0	65	51	0	0	33	0	0	0	0	91	0	0	0	0	47	0
6c818d2639629f7558f2109e9a1e3f8a	0	0	0	0	0	0	0	0	0	0	0	0	0	0	0	0	0	25	0	0	0	43	62	0	0	0	41	0	60	0	91	0	0	0	0	0	0	0	64	0	0	0	0	0	0	45	0	0	96
3af071f785715b0d1955178f0a91069d	19	38	0	0	30	0	0	0	23	35	0	0	0	22	37	0	0	0	0	0	0	0	0	0	0	0	0	0	0	0	0	12	0	0	0	0	32	31	0	0	34	39	39	0	0	29	32	16	20
c18bbf270f61b7c3049bc7d9660faaf1	0	0	0	0	25	49	0	81	67	0	120	0	0	0	30	0	28	0	0	0	0	0	0	0	0	0	0	0	0	88	0	0	0	0	0	0	0	0	0	0	0	0	0	0	72	0	0	0	0
7b9b4ae5ebe62fd28c1f69690044e245	0	0	0	0	0	43	0	0	0	0	45	117	0	0	0	0	0	0	0	0	0	0	0	0	0	0	0	20	0	0	0	0	0	103	87	0	0	0	0	0	0	0	0	0	0	94	0	0	0
358441edb3d6d69b10afa155e0596699	0	0	0	0	0	0	0	0	0	0	0	0	0	0	0	0	0	54	0	24	0	0	0	35	34	0	76	0	0	0	0	0	0	0	0	10	0	96	0	28	0	0	0	0	0	0	0	14	0
ed88640c6b7da52da9bcc884a3baacca	0	0	55	0	0	0	0	0	0	0	0	0	0	0	91	0	55	0	0	0	0	81	58	0	0	0	0	0	0	0	0	0	0	0	0	0	0	0	0	0	0	0	0	0	0	0	88	70	61
9aff30538f5251539f9650162486bf1c	0	0	0	0	0	0	89	0	28	0	0	0	0	39	0	0	0	0	0	0	0	0	0	0	0	0	0	0	0	124	49	38	0	0	0	51	0	0	33	0	0	0	0	0	0	108	0	0	0
58d5efeeb03d2ffae9719fa42162f53f	0	0	0	0	0	0	77	67	25	36	24	79	37	0	0	0	0	0	30	0	0	0	0	0	0	0	18	29	0	0	24	33	0	0	0	0	0	0	0	0	0	0	0	0	41	39	0	0	0
d816a41325bfc383e34a9aa4e5325102	0	0	0	0	0	0	0	0	0	0	0	0	34	67	0	0	0	0	0	0	0	0	0	47	47	44	0	0	96	59	0	0	57	0	0	0	25	0	0	0	0	0	0	0	0	0	0	0	0
2dac2ecae082a44c7795605479b50327	65	0	0	0	0	0	0	45	0	74	0	0	0	0	0	0	0	0	0	0	0	0	0	0	68	0	0	0	0	0	77	0	0	0	0	0	124	0	0	0	0	0	105	0	0	0	0	0	0
44e735d4eea2af76c2ce01b8523ac427	0	0	0	0	66	0	0	0	0	0	0	0	0	0	0	57	32	30	26	0	0	24	41	0	30	0	0	0	0	0	0	0	0	23	0	0	0	0	0	0	0	0	29	60	15	0	0	0	75
15e90863243f18ce607f45383e318c8d	0	0	0	0	0	62	97	82	0	20	0	0	0	0	0	0	0	0	31	0	0	0	0	0	0	0	0	0	46	66	0	0	0	0	0	0	0	0	0	0	0	0	0	57	33	0	0	35	0
3cc3edd1db42ea2b6ea3a81d23511285	37	0	113	0	0	0	0	0	0	0	0	0	76	20	52	24	0	0	0	0	0	0	0	0	0	0	23	0	54	0	16	0	0	0	0	0	0	0	0	0	0	0	0	0	29	61	0	0	0
50117719371ad61e54f78d4daeacf238	40	0	0	0	86	100	0	35	0	0	102	0	0	0	0	0	0	0	0	0	0	0	0	0	0	0	0	0	0	0	0	0	0	0	0	0	0	0	0	0	0	0	0	0	0	0	60	67	0
a85c3654fb294764e71c85e7b090a4d1	72	0	0	0	0	0	0	0	0	0	0	0	0	0	0	0	0	0	0	0	0	42	0	0	0	0	0	0	0	0	0	0	0	0	0	0	0	0	0	69	0	0	0	0	0	0	0	0	0
13add84d41352ee23bca40c2536999f2	0	0	11	66	0	0	0	0	0	0	0	0	0	0	0	0	0	0	0	0	0	0	0	0	0	0	0	0	0	0	0	0	0	0	0	0	0	0	0	0	0	0	0	0	0	0	0	0	0
0fee8a8207e65998a4bf3e278fae9e6f	0	0	0	0	25	36	38	108	87	0	69	0	46	0	0	48	0	0	0	0	0	0	0	0	0	0	0	0	0	0	0	0	0	0	0	0	0	0	0	0	0	0	0	0	29	0	0	0	0
416148a3285d94da9a3f76abcfe7c377	0	0	0	0	0	0	55	0	0	0	0	0	20	40	0	33	0	8	24	0	0	0	0	23	0	44	0	0	0	40	48	18	0	0	35	0	70	67	0	0	31	0	0	0	0	0	0	0	0
b1de9d474acef502dc8046fd6b3cae53	0	0	0	0	0	0	0	0	21	0	0	38	0	0	54	0	82	0	0	25	0	0	36	76	0	32	32	0	0	0	0	14	0	0	0	0	0	0	0	0	0	13	8	30	0	0	0	0	0
65242d1633546ed440509396bed8d8d1	0	0	0	0	0	0	0	0	0	0	0	0	0	0	41	0	0	0	39	0	0	0	0	29	0	0	0	0	78	0	0	0	0	0	0	0	0	0	0	0	0	0	0	0	0	48	0	0	0
87fab35c2972b81fe6a34c0c7f58a29b	0	0	0	0	0	0	0	0	0	0	0	0	0	0	0	0	0	0	0	0	0	0	0	0	0	0	0	0	0	0	0	0	0	0	0	0	0	0	0	142	110	0	0	0	0	0	0	0	0
4adcf62467a6fb15a32b77a1da91deff	68	56	0	47	0	0	0	0	0	0	0	0	0	0	0	0	0	0	0	35	23	62	66	28	0	0	0	0	0	0	0	0	0	0	0	0	0	0	0	46	0	0	0	0	0	0	0	0	0
cbcf6105aa9bae7a7757c498f77304cb	0	0	0	0	62	0	51	0	0	0	42	65	33	43	0	0	0	0	0	0	0	0	0	0	0	0	0	0	0	50	0	0	0	0	0	20	0	0	0	0	0	36	37	59	56	0	0	0	0
2dca19dc2f4d4e1b1c1584580ad2abd4	0	0	0	0	28	0	0	0	0	0	23	0	0	0	43	71	0	0	33	0	0	0	0	0	0	0	43	0	0	0	0	85	0	0	0	0	0	52	0	0	0	59	26	91	0	0	0	0	0
046d349e36b362f7460bdc3afe1c8387	0	0	0	0	56	80	99	74	55	50	77	0	0	0	0	0	0	0	0	0	0	0	0	0	0	0	0	0	0	0	0	0	0	0	0	63	0	0	0	0	0	0	0	0	0	0	0	0	0
f2f56a5d146e9fa1e891eeda1425abd0	0	0	0	0	0	0	0	57	0	43	0	0	0	0	0	0	0	0	0	0	0	0	0	0	0	0	0	0	0	0	0	0	0	58	42	0	0	71	51	0	0	0	0	0	93	0	122	0	0
370b5dd47d0bb04c6ebf0ce3618703ae	0	0	0	0	0	0	0	0	0	26	0	0	0	0	0	0	16	0	0	27	79	0	0	0	0	0	21	0	0	41	38	0	0	33	46	0	0	0	0	0	52	0	0	37	26	45	0	0	17
40d3b9d4a183ff7e549994f8fa7e59a4	0	299	14	138	0	0	0	0	0	0	0	0	0	0	0	0	0	0	0	0	0	0	0	0	0	0	0	0	0	0	0	0	0	0	0	0	0	0	0	51	17	0	0	0	0	0	0	0	0
8ee2b69a5b99be84f856c3c167cba344	0	0	0	0	0	0	0	0	0	0	68	0	51	63	0	66	0	0	0	0	0	0	0	0	0	0	0	0	0	138	0	0	0	0	0	0	0	38	0	0	0	0	0	0	0	0	0	0	0
a50d049d1b0f41403667d8ad25013b52	0	0	0	0	56	53	0	30	0	0	49	43	20	0	75	129	35	0	0	0	0	0	0	0	0	0	0	0	0	0	0	0	0	0	0	0	0	0	0	0	0	51	0	0	0	0	0	0	4
0942a52b66c4a2bd984a4140287085bc	0	73	0	103	0	0	0	0	0	0	0	0	0	0	0	0	0	0	0	0	0	70	59	0	75	0	0	0	0	0	0	0	0	0	0	0	0	0	0	33	78	0	0	0	0	0	0	0	0
f737d4de7c2dbe643363b2c1cf8a4238	0	105	67	0	0	0	0	0	0	0	0	0	0	0	0	0	0	0	0	0	119	0	83	64	0	0	0	0	0	0	0	0	0	0	0	0	0	0	0	113	0	0	0	0	0	0	0	0	0
25fa3b551623d5bed3dd8667842750bb	0	0	0	0	73	88	93	0	0	55	76	82	0	0	0	0	0	0	0	0	0	0	0	0	0	0	0	0	0	0	0	0	0	0	0	0	0	0	0	0	0	45	0	0	39	0	0	0	0
6a4bf4cf167d1b9a0c59579be9cfabcf	0	0	34	0	0	0	0	0	0	0	0	0	0	0	0	0	0	46	0	26	0	0	0	0	0	0	0	0	0	0	0	0	0	0	0	0	0	0	0	100	0	0	35	0	0	0	0	0	60
678d835b502cf6ceb51a233e0d6c47b7	0	0	0	0	0	13	0	0	46	0	40	0	0	0	56	0	202	0	0	0	0	0	0	0	0	13	47	0	0	0	0	0	0	0	0	0	0	0	0	0	0	57	0	0	0	0	0	75	0
31cea12e0563900a76c1af5fce30a67e	0	0	0	0	0	0	0	0	0	0	0	0	8	0	0	0	479	0	0	0	0	0	32	0	0	22	0	0	0	0	0	0	0	0	0	0	0	0	0	0	0	8	0	0	0	0	0	0	0
9ff40ae8ccbdebe4b65cf1af57723771	0	0	0	0	0	0	0	0	0	0	0	0	0	168	0	87	0	0	0	92	0	0	0	0	0	17	0	0	0	0	0	0	0	0	0	0	0	0	0	80	0	0	0	0	0	0	0	0	0
7beeafaf0acb1b591447f6408619ed4c	0	412	0	135	0	0	0	0	0	0	0	0	0	0	0	0	0	0	0	0	0	0	0	0	0	0	0	0	0	0	0	0	0	0	0	0	0	0	0	0	0	0	0	0	0	0	0	0	0
6f03d7c00086137b213178c0b757b0fe	0	48	91	0	0	0	58	0	0	0	0	73	0	0	0	0	0	0	0	0	0	95	0	0	0	0	0	0	0	0	0	0	0	0	0	0	0	0	0	0	0	0	0	0	0	90	0	25	67
00a4b7235083d2195d86fa7acc8cc1a9	0	0	24	0	0	0	0	80	0	0	0	0	0	0	0	58	0	63	39	0	0	0	0	0	56	0	55	42	36	0	0	0	0	0	0	0	39	0	0	0	0	0	0	0	0	0	0	0	0
b533c94e934ae64ae0a6ad9d311f4a7d	0	0	0	0	243	0	0	0	36	151	81	0	0	0	0	0	0	0	0	0	0	0	0	0	0	0	0	0	0	0	0	0	0	0	0	0	0	0	0	0	0	36	0	0	0	0	0	0	0
176051deb0e23a8eb6fdd2cb74243e6c	79	0	0	0	0	33	0	0	41	0	27	0	0	0	48	0	0	0	0	0	0	0	0	0	0	0	0	0	0	60	30	0	0	0	0	42	0	0	0	0	0	37	0	0	0	37	0	0	60
d0bdf51cf5e57dd66a33bc02e6147f3a	0	0	0	0	95	154	89	0	0	0	25	65	0	0	0	0	20	0	0	0	0	0	0	0	0	0	0	0	0	0	0	0	0	0	0	0	0	0	0	0	0	98	0	0	0	0	0	0	0
c4722be3e438ad586477624cb1ce8083	0	0	0	0	0	0	0	0	0	0	0	0	74	46	0	28	0	0	0	0	17	37	23	0	0	0	0	55	0	0	0	0	54	65	0	0	0	0	0	26	0	0	0	0	39	0	0	0	0
ce9aec56c0ccbbbca546873d4235aad0	0	0	0	0	0	0	0	0	0	0	0	0	0	0	95	149	88	0	0	0	0	0	0	0	34	0	0	0	0	0	0	0	0	0	0	0	0	0	0	0	0	0	119	0	0	0	0	0	0
520e82e3c133fe5f87be0f06b41cbf90	0	0	0	0	0	0	0	0	0	0	0	0	0	0	0	0	0	0	0	0	0	27	0	0	128	0	0	0	0	0	0	0	0	69	0	0	0	0	0	75	83	0	0	0	0	84	0	0	80
a3041c74cc79bac1dbd4dc98b0f495da	0	50	0	105	0	0	0	0	0	0	0	0	0	0	0	0	0	18	0	21	0	46	66	0	0	0	0	0	0	0	0	0	0	43	62	0	0	22	0	57	55	0	0	0	0	0	0	0	0
0dbcd3bd3410729f17d43b5ff5294623	0	0	42	0	43	0	0	64	0	27	0	0	71	28	0	35	23	9	23	0	18	12	45	0	0	25	0	0	0	0	0	0	0	0	0	0	0	0	0	0	22	0	0	19	0	39	0	0	0
41e9c75ba7a9f2a20115d1719181583e	0	0	37	0	0	0	0	0	0	0	0	57	32	0	0	0	0	0	0	0	0	0	50	0	0	35	35	0	0	0	22	0	0	0	0	37	16	0	45	56	21	0	0	0	0	68	0	0	34
2c7832eae5fd7869d4a2904bbdf06c80	0	0	0	0	0	0	0	74	100	0	0	55	0	0	0	98	0	0	0	0	0	0	0	0	0	0	0	0	0	0	0	0	0	0	0	0	0	0	0	0	0	93	38	87	0	0	0	0	0
f8c301fc81a9606af432525fe86837d8	0	0	0	92	0	0	0	0	0	0	0	0	0	0	0	0	0	0	0	0	155	0	95	0	0	0	0	0	0	0	0	0	0	0	0	0	0	0	0	114	0	0	0	0	0	0	0	0	0
82c924e731cebdbe2f13b486e00b6c77	0	0	0	0	0	0	50	45	0	18	0	0	0	0	81	139	0	96	0	0	7	0	0	0	0	0	0	0	0	0	0	0	0	0	0	0	0	0	0	0	0	44	37	0	0	0	0	0	0
0ddedf83675ff72a2c4e9a5aacb0186e	0	120	56	113	0	0	0	0	0	0	0	0	0	54	0	0	0	0	0	0	0	0	0	0	0	0	0	0	0	0	0	0	0	0	0	0	0	36	0	77	87	0	0	0	0	0	0	0	0
cebf1ef7395bc2e649242493c7c74232	73	124	46	181	0	0	0	0	0	0	0	0	0	0	0	0	0	0	0	0	0	0	0	0	0	0	0	0	0	0	0	0	0	0	0	0	0	0	0	21	97	0	0	0	0	0	0	0	0
4c8a1d02a1cfda98a4492cc54d15330f	0	0	0	0	70	230	94	0	0	148	0	0	0	0	0	0	0	0	0	0	0	0	0	0	0	0	0	0	0	0	0	0	0	0	0	0	0	0	0	0	0	0	0	0	0	0	0	0	0
22ea0bd58058abeec35715360dfad448	0	0	0	0	0	0	0	0	0	87	0	0	0	113	0	0	0	0	113	0	0	0	0	0	0	0	0	0	0	0	0	0	0	44	0	59	0	0	0	56	0	0	0	0	0	0	0	0	0
c78aff2d674ffef95cbf1f78301429bc	0	0	0	0	0	0	0	0	0	0	0	14	64	0	0	11	0	0	76	0	0	0	0	0	21	0	0	0	44	0	43	0	0	0	0	0	78	0	0	0	0	0	0	0	26	0	28	23	0
4a80b68f5342a5f494e8b72dbf74ff17	0	11	127	0	0	0	0	0	0	0	0	0	0	0	0	0	43	0	17	13	0	69	0	0	26	0	43	50	0	0	0	0	0	0	0	0	36	0	0	19	0	0	0	0	0	0	22	27	0
09e1399853c4a3aba600776b91c71757	34	77	0	81	0	0	0	0	0	0	0	0	0	0	0	0	0	0	0	0	0	0	0	0	0	0	0	0	0	0	0	0	0	0	0	0	0	48	0	0	0	0	0	0	0	0	0	0	0
6aac5b4083c722042f82b7275bf914d8	21	0	69	0	0	0	0	0	0	0	0	0	0	0	0	0	0	15	0	0	0	42	39	0	10	0	0	0	0	0	0	0	0	13	9	0	16	51	0	53	33	0	0	0	0	3	0	0	58
896b0449d6c112613083ba10a5bbd4e3	0	142	0	232	0	0	0	0	0	0	0	0	0	0	0	0	0	0	0	0	0	0	0	0	0	32	0	0	0	0	0	0	0	0	0	0	0	0	0	36	38	0	0	0	0	0	0	0	0
0958bc03b3d8a16b59deba67ed5151d4	0	0	0	0	173	76	120	0	0	0	43	0	0	0	0	0	68	0	0	0	0	0	0	0	0	0	0	0	0	0	0	0	0	0	0	0	0	0	0	0	0	0	0	0	0	0	60	0	0
11e7a6510cf27fd29989d3d5ec7661b7	0	0	0	0	0	0	0	0	26	0	0	0	38	26	0	33	0	0	0	0	0	0	0	0	35	30	0	0	0	0	0	0	0	0	50	0	0	0	25	0	0	0	41	113	52	71	0	0	0
7b7e07f07d2e19b1e47727c731e4d321	0	76	0	70	0	0	0	0	0	0	0	0	97	0	0	0	0	0	0	0	62	18	0	0	0	80	0	0	0	0	0	0	0	0	0	0	0	0	0	85	51	0	0	0	0	0	0	0	0
c5fe4020e10cd82e7ac7610d6acba0f6	0	0	50	20	0	39	65	57	37	0	0	39	31	0	48	0	25	0	26	0	0	0	0	0	0	0	0	0	0	0	0	0	0	22	0	0	0	0	0	53	0	0	0	0	0	27	0	0	0
313fa2a7d1cd62b95370a68f64d4419e	0	0	0	0	47	0	54	50	35	0	46	47	0	0	42	46	0	0	0	0	0	0	0	0	0	0	0	0	0	0	0	62	0	0	0	0	0	26	0	0	0	0	0	44	0	40	0	0	0
d7f4588b12fe41c052155f89b293b4d2	0	0	0	0	0	0	0	0	0	0	0	0	0	0	0	0	0	0	0	0	0	10	37	0	0	28	0	0	0	21	0	0	0	0	35	43	25	0	0	92	42	0	0	0	0	0	0	0	0
0d233017fc52b1afd30971b094e6dba4	0	0	0	0	0	0	0	0	0	0	0	0	0	0	113	0	33	68	0	0	0	0	40	0	0	0	0	0	0	0	0	0	0	0	0	0	0	0	0	0	0	52	75	0	0	0	35	54	0
1fd3f3633a1d44d10bccc653166f8eea	0	0	0	0	0	0	0	0	0	0	0	0	0	0	0	0	0	49	0	0	0	0	0	0	0	0	0	0	0	0	45	0	59	0	0	0	0	0	96	0	0	85	57	105	0	0	0	0	0
38c4eb7ee1ba82e6b85069adb581eabb	9	0	0	0	0	37	91	0	0	0	0	0	0	43	55	0	0	0	0	18	0	0	10	0	0	0	0	35	0	20	13	0	0	0	0	0	28	57	0	0	6	27	48	0	0	13	0	0	0
3777567d8a709f40359c74d20d317343	0	0	33	84	0	0	0	0	0	0	0	0	24	0	0	0	0	0	0	13	70	0	61	0	0	11	0	0	0	0	0	0	0	22	0	0	0	0	0	68	69	0	0	0	0	0	0	0	0
faa01a0359c41486ef2da707c2ab4032	22	0	75	0	0	0	0	0	0	0	0	0	50	0	0	0	0	0	0	0	0	63	80	52	0	0	0	40	0	39	0	0	0	0	0	0	0	0	0	0	0	12	0	0	0	0	0	32	0
e0e37aea75b18211859cb9a7c35cf326	0	0	433	0	0	0	0	0	0	0	0	0	0	0	0	0	0	0	0	0	0	0	0	0	0	0	31	0	0	0	0	0	0	0	0	0	49	0	0	0	0	0	0	0	0	0	0	23	0
d19c7f34b319b0e310990e62275d93e2	0	0	0	0	69	123	100	0	0	129	0	0	0	0	0	0	0	0	0	0	0	0	0	0	0	0	0	0	0	0	0	0	0	0	0	0	0	0	0	0	0	0	0	0	0	0	0	0	0
14c86ae8dc373b018c680b623411b289	0	0	0	0	0	0	0	0	0	0	0	0	53	37	52	27	0	0	43	24	0	37	0	0	40	0	0	25	0	0	43	0	0	37	0	0	0	0	0	0	0	0	0	0	0	45	0	0	56
0720454f98b1afd39a3e3a105f4a6f1f	0	0	0	0	0	0	0	0	0	0	0	0	0	0	0	0	0	52	109	0	0	0	0	0	0	0	0	82	0	0	0	0	0	0	0	0	0	86	0	149	58	0	0	0	0	0	0	0	0
20f73ddb95e284d0fcd2184c8c1fcb04	146	0	75	0	0	0	0	0	0	103	0	0	0	0	0	0	0	0	0	0	0	67	0	0	0	0	0	0	0	0	34	0	0	0	0	0	0	53	0	0	0	0	0	0	57	0	0	0	0
3217339a6df238e68efba67ecd83c3bd	0	71	25	0	0	0	0	17	0	0	0	33	0	0	0	35	0	24	0	0	0	0	0	0	0	0	22	0	39	0	0	0	0	0	0	0	104	0	0	0	0	0	0	36	48	0	0	0	0
34640a41d885e6ee3b8e2072df823bb1	0	0	0	0	53	43	63	51	0	0	0	0	0	82	43	0	0	0	64	0	0	0	0	0	0	11	0	0	0	0	0	0	0	0	0	26	0	0	0	0	0	0	23	76	0	0	0	0	0
c6a1a0b906bceec42bf716b6eeb39552	0	0	0	0	24	0	0	81	0	0	0	18	0	0	0	33	61	0	0	17	0	0	0	0	0	0	0	0	0	0	0	0	0	0	0	0	0	50	0	34	0	0	47	0	0	0	0	50	61
a250804756dd2c64490ecc7fa2ca6df8	0	0	0	0	0	146	106	0	0	0	100	111	0	0	0	0	0	0	0	0	0	0	0	0	0	0	0	0	0	0	0	0	0	0	0	0	0	0	0	0	0	0	0	71	0	0	0	0	0
c92c8fa631f30696ca663fd3ce729316	0	0	0	0	0	0	0	0	0	157	53	0	0	0	143	0	0	0	0	0	0	0	0	0	0	0	0	0	0	0	28	72	0	0	0	0	0	41	0	0	0	0	0	40	0	0	0	0	0
d9883655c6c3d09186f393e002a00377	0	0	83	0	0	0	0	0	0	0	0	37	0	0	0	0	0	0	0	0	0	0	0	0	0	0	0	0	0	0	0	0	44	38	75	70	0	0	0	0	0	0	0	0	0	80	0	0	0
879bad965a7397bacc042cb8be67ae6a	0	0	0	0	113	0	0	0	0	0	0	0	0	0	0	0	0	0	0	0	0	0	0	0	55	0	0	0	73	0	0	0	37	0	0	0	0	97	0	0	0	119	0	0	0	0	0	39	0
ec8e6b99172c165469188f0807c789a2	0	0	0	0	107	0	94	0	0	0	0	0	0	47	0	108	0	0	0	59	0	0	0	0	0	0	0	0	0	0	0	0	0	0	0	0	0	0	0	0	0	118	0	0	0	0	0	0	0
057ab408d5b2127f00163ac21b81f4b4	0	0	0	0	0	0	0	39	0	65	0	0	0	55	0	0	0	0	0	0	0	0	0	0	0	0	0	46	0	0	0	46	29	92	59	0	0	59	0	0	0	0	0	0	0	0	0	0	0
bb3eb3e6e4a04c6ebea1d27f8499d7b7	0	0	0	0	21	53	80	0	52	43	184	43	0	0	0	0	0	0	0	0	0	0	0	0	0	0	0	0	0	0	0	0	0	0	0	0	0	0	0	0	0	33	0	0	0	0	0	23	0
e654a05df9619f817cd4b71229e722ad	0	0	0	0	0	0	98	0	0	0	0	119	26	0	65	77	0	44	0	0	0	0	0	0	0	0	0	0	0	35	20	0	0	0	0	0	0	0	0	0	0	0	0	0	48	0	0	0	0
54f63c6044b1b2e9cb29277cc3424e7a	0	0	0	0	0	0	0	0	0	0	0	0	0	0	0	0	0	0	0	0	0	0	61	0	0	0	0	0	0	0	0	53	0	56	66	0	0	135	0	62	0	0	0	0	99	0	0	0	0
b2d8f0efc3657d2b3774e9a1e4752001	0	0	0	0	0	104	160	0	0	61	69	0	20	0	0	0	73	0	18	0	0	0	0	0	0	0	0	0	0	0	0	0	0	0	0	0	0	0	0	0	0	0	0	0	0	0	26	0	0
d09ea30b80e85bf4a3c9cf4eeb2f94c9	0	0	0	0	0	64	188	0	0	41	12	62	0	0	0	0	0	0	0	0	0	0	0	0	0	0	0	0	0	0	0	0	0	0	0	0	0	0	0	0	0	118	0	0	46	0	0	0	0
09baf9a3d97e2aaf2e4822e316101d8a	0	0	0	0	0	0	0	0	0	0	0	0	21	40	83	82	0	53	50	0	0	0	0	0	0	0	56	0	61	0	0	0	0	0	0	0	0	0	0	0	0	0	0	0	0	0	27	0	58
57608ce37a8b0c4d7f941d7b4e4ff2ea	62	0	0	0	84	0	36	0	0	0	0	0	0	0	0	0	0	0	0	60	0	34	0	0	74	0	0	0	0	50	84	0	0	0	0	0	0	0	0	0	0	0	0	0	46	0	0	0	0
a1a11c2d212c1f10242f0e62a687f68f	11	0	0	0	0	0	0	0	0	0	0	0	0	0	0	0	0	0	0	0	0	0	0	0	0	0	0	0	0	0	0	0	0	0	0	0	0	0	0	0	0	0	0	0	0	40	0	0	9
e4ca6d5e56e62dfc11ce4069d8005d64	0	69	0	0	0	0	0	0	0	0	0	0	0	0	0	0	0	0	0	0	0	0	0	0	0	0	0	0	0	0	0	0	0	0	0	0	0	0	0	33	42	0	0	0	0	0	0	0	0
b9655c8e225e9046c90b58141a0900ce	0	27	0	0	0	0	0	64	0	0	0	0	0	0	0	0	0	0	0	0	70	0	0	0	0	90	0	0	0	0	0	0	0	0	0	0	0	119	0	89	71	0	0	0	0	0	0	0	0
4a31141a9138b2bf75c998b893a950a6	0	0	0	0	248	0	33	0	0	129	0	0	0	0	0	0	47	0	0	0	0	0	0	0	0	0	0	0	0	0	0	28	0	0	0	0	0	0	0	0	0	45	0	0	0	0	0	0	0
512b8e2100960bec6f22f9323e824359	0	0	0	0	29	46	49	90	0	0	0	105	0	0	0	0	0	0	0	0	0	0	0	0	0	0	0	0	24	0	0	0	0	0	0	0	0	0	0	0	0	55	0	45	32	0	32	0	0
596572d6e1a9c491756305590d6cdfb8	0	0	0	0	0	0	0	0	0	0	0	0	0	48	0	0	0	0	50	0	0	0	0	0	0	0	0	0	0	0	0	0	0	0	0	113	0	0	0	0	0	0	126	90	0	0	0	0	0
111cae62bf2d95b1eabc13293fdf8d9b	0	49	0	0	0	0	0	0	0	0	0	0	0	0	0	0	0	0	0	0	0	0	54	0	60	116	0	77	0	0	0	0	0	0	0	0	0	0	0	81	0	0	0	0	0	0	0	0	0
85cf3154c79253400a7399325f73c0b0	0	0	123	0	0	0	0	92	83	0	0	0	0	0	59	0	60	0	0	0	0	0	0	0	0	0	0	0	0	0	0	0	0	0	0	0	0	0	0	0	0	0	0	0	0	55	0	0	0
c49a6ab63918a94d9446b23681aee01b	0	0	0	0	82	0	49	36	75	0	79	0	0	0	0	0	0	0	0	0	0	0	0	0	0	0	0	0	0	0	0	0	0	0	0	0	0	0	0	0	0	57	0	38	0	0	0	61	0
a6a15a7b296b2ce44002daf1f6cd2e79	61	96	65	99	0	0	0	0	0	0	0	0	28	0	0	0	0	25	0	0	0	0	0	0	0	0	0	0	0	0	0	0	0	0	0	0	0	0	0	61	0	0	0	0	0	0	0	0	0
d0062d7506e247c7118b69a93da2fa24	31	0	0	0	0	0	0	0	0	0	0	0	0	20	91	0	0	0	30	21	0	38	20	0	48	0	0	0	0	0	14	0	0	0	12	0	56	0	0	0	0	40	44	0	29	0	0	0	19
b184f6e64201c15134894c47220e2c89	35	0	0	0	0	0	0	0	0	0	0	30	0	52	47	69	0	0	61	70	0	0	0	0	0	0	0	0	0	0	0	0	0	0	0	26	0	0	0	0	48	0	0	0	0	49	0	0	0
737ec95a3dc584a415bff8aee4b20298	0	0	89	0	0	0	0	0	0	0	0	0	0	0	0	0	181	0	0	0	0	0	0	0	0	0	58	38	0	0	0	0	0	0	0	0	35	49	0	0	0	0	0	76	0	0	0	0	0
d0c2a5cf4c7cc5ea93e7f676019f79a4	0	0	0	55	0	0	0	13	0	0	0	0	46	0	0	0	0	0	53	0	0	0	0	0	40	30	40	0	0	44	34	0	0	0	0	0	0	0	0	85	65	0	0	0	0	0	0	21	0
bf6e24f0acf9ccb2627037083cea134e	0	0	0	0	73	0	0	0	0	0	35	0	0	50	0	97	0	53	0	0	0	0	0	0	0	0	0	0	0	0	0	0	0	0	0	0	0	39	0	0	0	49	0	0	0	0	0	0	0
5d8cc4fec4382fa496364a2c99775628	0	0	0	0	0	118	0	0	0	0	76	0	0	0	0	0	0	0	0	0	0	0	0	0	0	0	154	0	57	0	0	0	0	0	0	0	0	0	0	0	0	121	0	0	0	0	0	0	0
7d6b5272c23ac4ec6f9b9cfab4c0f8df	104	60	81	0	0	0	0	0	0	0	0	0	72	0	0	0	0	0	0	26	0	72	0	0	0	77	0	0	0	0	0	0	0	0	0	33	0	0	0	0	0	0	0	0	0	0	0	0	0
653aca71ea6d4ef9aa8c723455552fa2	0	57	0	0	0	0	0	0	0	0	0	0	0	0	0	0	0	0	0	0	0	0	0	0	0	0	0	0	0	0	0	0	0	0	0	0	0	0	112	0	39	0	0	0	0	0	0	0	0
063da4c9d575dad8d16de7d95745544c	0	0	0	61	0	0	0	0	0	0	0	0	0	0	0	0	0	0	0	0	80	0	58	0	0	0	0	0	0	0	0	0	0	76	0	0	50	0	0	0	0	0	0	0	0	0	0	0	0
7aeb7503e266673e03fa23f54ffe81cd	0	0	0	0	88	0	0	0	0	40	0	16	0	0	0	0	0	0	63	35	0	0	24	0	0	0	0	0	0	0	0	0	0	0	0	0	0	43	0	0	52	81	0	0	0	0	36	0	0
43a074c49e7f65c965bcb19c34b6f1a3	0	0	0	0	43	35	138	0	41	0	45	82	0	22	0	0	0	0	0	0	0	0	0	0	0	0	0	0	0	0	0	38	0	0	0	0	0	0	0	0	0	0	0	68	0	0	0	0	0
233b39bf284ade0dfa003cb7c6646fa8	0	0	0	0	0	0	0	0	0	0	0	31	121	0	0	0	0	0	0	0	0	0	0	0	0	0	0	0	0	0	0	0	0	0	0	0	0	0	0	134	0	0	0	0	0	0	0	0	0
a71b5e57e3dc7208a31623d94b469a77	0	0	0	0	0	0	0	0	0	0	0	0	0	0	0	0	223	41	65	0	0	0	0	0	0	0	0	0	0	0	0	0	0	0	0	45	0	0	0	0	0	0	0	0	0	0	0	0	0
1fef1de8e05a663c78145e5838efebc7	33	0	0	0	34	0	0	53	0	0	0	136	0	0	0	0	0	0	0	0	0	0	0	0	0	0	0	0	0	0	0	0	0	0	0	64	0	0	0	0	0	0	0	0	125	79	0	0	0
78a6793f41ed930e372f0f98429ec08f	0	100	0	98	0	0	0	0	0	0	0	0	0	0	0	0	0	0	0	0	0	0	0	0	0	0	0	0	0	0	0	0	0	0	0	0	0	0	0	61	110	0	0	0	0	0	0	0	0
94ca74e6768703f3a84e85163f38b264	0	0	0	0	88	0	69	0	47	0	0	0	0	86	0	0	0	0	0	0	0	0	0	0	0	0	0	0	0	0	20	17	0	0	0	0	0	0	0	0	0	70	0	0	31	0	73	23	0
3a45eb6145fad41e7197f1965bc17975	0	0	0	0	64	56	168	23	47	33	59	0	0	0	0	0	0	0	0	0	0	0	0	0	0	0	0	0	0	0	0	0	0	0	0	0	0	0	0	0	0	0	0	0	74	0	0	0	0
4052e05e3a0740f1aae9bd2a4d198a4e	39	0	0	0	0	0	0	0	0	0	0	0	0	0	0	0	0	0	0	18	0	23	0	43	0	0	0	0	0	0	0	0	48	28	39	0	0	0	34	0	0	0	0	0	0	66	0	0	0
4dc9f39d850f20178b29197b4306e4b9	0	0	0	0	0	59	48	0	0	0	25	0	33	31	0	11	0	27	0	45	0	11	53	0	0	36	0	0	27	0	0	0	0	0	0	71	4	0	0	0	0	10	0	0	0	0	32	0	0
b285a458469c95332c3feb2ebed39e9e	0	0	0	0	0	35	86	0	68	0	0	0	0	0	45	0	53	0	0	0	0	0	0	0	0	0	0	0	0	0	21	35	0	0	0	0	0	0	0	0	0	47	0	75	12	0	0	28	18
21e590a786cc5e85bf620115518d2862	0	0	0	0	0	41	0	0	0	0	35	0	0	0	0	54	0	0	29	0	0	0	0	0	0	24	0	0	0	30	0	0	0	0	0	0	37	0	0	0	0	0	72	68	0	45	0	0	0
778dda30a65d735773caee8abe0996a8	0	0	0	0	0	0	50	86	78	83	132	61	0	0	0	0	0	0	0	0	0	0	0	0	0	0	33	0	0	0	0	0	0	0	0	0	0	0	0	0	0	0	0	0	0	0	0	0	0
ffe464037bf7577adfe9ee5677bbd0f9	110	0	123	0	0	0	0	0	0	0	0	0	0	0	0	0	0	0	0	0	0	59	0	59	0	0	0	0	0	0	0	0	0	0	0	0	0	0	0	0	0	0	0	0	0	0	36	0	70
f42b9ce490cddd5cfe607298c604b10a	0	0	0	0	0	0	0	0	0	0	0	0	0	84	134	105	0	0	55	0	0	0	0	0	0	0	0	0	0	0	0	0	33	0	0	42	0	0	69	0	0	0	0	0	0	0	0	0	0
c8f9540f6a650cde4f6f4591912229c9	0	25	0	0	55	0	0	39	0	0	17	0	30	50	0	0	0	0	0	0	0	0	0	0	0	41	0	0	0	0	0	0	0	0	0	0	39	58	0	0	0	71	67	0	0	0	0	29	0
e27858eb35ce9b3524d24f25e40e5dce	0	0	52	21	0	23	25	42	0	0	0	31	17	0	0	0	22	22	46	0	0	0	0	0	0	0	8	27	0	33	0	0	0	0	0	14	0	0	25	0	0	0	0	24	31	0	0	0	0
3ee837a0832e8fb3a59c00ac5ceaa7d0	0	0	27	0	0	0	0	0	0	0	0	124	0	0	0	0	0	0	0	0	0	0	0	0	0	0	0	0	0	0	0	45	53	0	0	0	0	0	0	0	0	0	0	0	165	0	0	0	0
18a70e9be583398dc6ca4a71efa312c8	0	0	84	0	0	0	0	0	0	0	0	0	0	176	0	0	0	0	50	0	26	0	0	0	0	0	0	0	39	0	0	0	0	0	0	0	0	0	0	0	0	0	0	0	0	92	0	38	0
3a39f15dd7d736a425706c9fbfef96fd	0	0	0	0	0	0	0	0	0	0	0	0	0	0	0	0	0	0	0	0	0	0	0	0	0	0	0	0	49	0	0	0	54	42	59	30	0	40	52	0	65	0	46	0	0	62	0	22	0
d5434d10d7fbd235b03d975d80b3b9a0	48	55	63	41	0	0	0	0	0	0	0	0	0	0	0	0	0	0	0	0	0	0	0	0	0	0	0	0	0	0	0	0	0	0	16	0	0	0	0	23	55	0	0	0	0	0	0	0	42
47710db3af79ae8fc06adb80668fa0f8	34	0	41	0	0	0	0	0	0	0	0	0	0	0	37	0	0	0	0	21	0	71	48	0	0	0	0	0	0	0	0	0	0	0	0	0	0	0	66	16	29	35	0	0	0	0	0	0	62
ac4fb0e64793bec42898dc6f8a9d9a56	0	0	0	0	0	0	0	0	0	27	0	0	0	0	0	0	0	0	0	0	0	0	0	0	0	30	0	0	0	0	29	0	17	0	75	0	0	0	68	0	105	0	98	0	39	0	0	0	31
fc22e2304252bc6e950d86c3e268ef7c	0	0	0	0	0	0	0	0	0	0	134	57	20	0	102	0	98	0	26	0	0	0	0	0	0	0	0	0	0	0	0	0	0	0	0	0	0	0	0	0	0	0	23	0	59	0	0	0	0
64d9203bb18eabae194f06e988e96e71	26	0	123	0	0	0	0	0	0	0	11	4	0	0	10	17	0	0	0	0	0	0	65	39	0	0	48	0	22	0	0	0	0	0	0	19	0	14	20	0	44	0	0	0	8	0	0	0	0
7a0b2f70ee10ce110d99c25f17523693	0	0	0	0	53	62	52	0	34	0	42	9	0	0	72	0	0	0	0	0	0	0	0	0	0	0	0	0	0	0	0	0	0	0	0	0	19	0	0	0	0	0	0	31	0	0	41	0	0
0d7154d568e3b02d630ae253d7e02a7f	0	0	0	0	78	0	0	54	34	0	0	0	0	0	0	20	0	0	0	0	0	0	0	0	0	0	0	0	0	39	0	0	0	0	78	70	0	0	0	0	0	0	0	0	55	0	0	0	0
e50f9bf2fed7c07cc09e450873eebc90	0	52	0	91	0	0	0	26	0	0	0	0	0	80	34	85	0	0	0	0	0	0	0	0	0	62	0	0	0	0	0	0	0	0	0	0	0	0	0	0	0	0	0	0	0	0	0	47	0
cd382608bc4eac249098b07ede8ad1b1	0	43	61	68	0	0	0	0	0	0	0	0	0	0	0	0	0	0	0	0	0	0	0	0	0	31	0	0	0	0	20	0	0	0	0	0	34	0	0	68	0	0	75	0	0	0	0	0	48
868428ac8369bcb893af00f381708af7	0	0	0	0	0	0	0	55	0	0	0	0	0	219	82	123	0	0	38	0	0	0	0	0	0	0	0	0	0	0	0	0	0	0	0	0	0	0	0	0	0	0	0	0	0	0	0	0	0
e9a034883392e935c13cf23afcdf197d	121	0	0	0	0	0	0	0	0	39	0	139	0	0	0	0	21	0	0	0	0	0	0	0	0	0	0	0	0	0	0	0	0	0	0	0	0	0	0	0	0	0	0	60	136	0	0	0	0
da7fccb3af8eff4376db5036f67ac1d7	0	0	23	0	0	0	0	0	0	0	0	0	0	0	22	0	48	22	0	0	0	0	0	0	0	0	0	95	0	0	0	0	24	0	0	0	96	0	41	0	0	64	0	0	0	0	81	0	0
41562422244c73cfa5b65aadd559b4c0	0	0	56	0	0	0	0	0	0	0	0	0	0	0	0	0	0	0	0	0	0	111	0	0	0	0	0	0	0	0	0	0	135	97	0	0	0	117	0	0	0	0	0	0	0	0	0	0	0
7d8c394f0e29997dc412b34876362013	0	0	0	0	0	0	0	0	0	0	0	0	0	0	124	0	0	104	0	0	0	0	0	0	0	0	0	0	0	0	0	23	0	0	0	0	0	0	0	0	0	54	45	45	45	0	47	0	0
a91ed61cbf5d614a7e5aecbc946c1b3e	0	0	0	59	0	0	41	85	58	57	0	0	0	0	76	0	0	0	0	0	0	0	0	0	36	35	0	0	0	0	0	23	0	0	0	0	0	0	0	0	0	0	0	0	0	45	0	0	0
1540bb4657749d21e5ec053ae378548c	0	0	0	101	0	0	0	35	0	0	0	65	0	0	0	117	0	0	75	0	0	0	0	0	0	0	0	0	0	0	0	0	0	0	0	0	0	36	0	51	0	0	0	0	0	0	0	0	0
2b35fa6e89ded37c34720681578a1d6b	0	0	0	0	79	42	125	0	84	64	0	0	0	0	0	0	58	0	0	0	0	0	0	0	0	0	0	0	0	0	0	0	0	0	0	0	0	0	0	0	0	62	0	0	0	0	0	0	0
921805e2b879479c4ea14997c1f3a40e	0	0	0	0	0	38	0	0	0	58	0	0	0	0	79	100	63	0	31	0	0	0	0	0	0	0	0	62	0	0	0	0	0	0	0	0	0	0	0	0	0	0	0	83	0	0	0	0	0
c28588dcd2280ca72810612997f3eed5	0	0	0	0	0	0	0	0	47	0	0	0	0	0	0	0	0	0	0	0	0	58	0	65	0	0	0	35	41	0	0	0	0	0	0	67	0	0	0	0	0	0	0	0	0	0	46	0	112
cdc1390e92d5d1f71548729c961fc061	0	0	0	0	52	0	28	0	0	0	0	46	0	0	0	0	0	0	0	54	0	0	34	46	0	0	0	0	56	0	0	0	0	35	0	54	0	0	0	0	0	0	0	0	0	108	0	0	0
396ee28c2c0c3e4de9ccf0c6676ae03e	0	0	0	0	0	0	0	0	0	0	0	0	0	0	0	0	0	0	0	0	0	0	0	0	0	58	0	0	0	0	0	0	0	45	69	0	0	0	0	0	0	0	87	0	149	0	0	0	0
115ecbcc874efd0c051893ca0a8f93a0	30	268	0	104	0	0	0	0	0	0	0	0	0	0	0	0	0	0	0	0	0	0	0	0	0	0	0	0	0	0	0	0	0	0	0	0	0	0	0	63	0	0	0	0	0	0	0	0	0
209e20296c95564c99b494ed3e5b310c	0	0	0	0	157	0	0	82	0	80	0	160	0	0	0	0	0	0	0	0	0	0	0	0	0	0	0	0	0	0	0	0	0	0	0	0	0	0	0	0	0	0	0	33	0	0	0	0	0
0b727f269964bde6ccbb1a5593ce9b0a	0	0	0	0	0	62	0	32	0	0	32	0	0	0	26	0	108	0	0	0	0	0	0	0	0	0	0	34	45	0	0	0	0	0	0	0	0	0	0	0	0	0	0	48	0	0	35	0	55
c4af29e9719e2bf4c6e26864ce20f3d1	0	0	0	0	0	0	0	0	0	0	41	25	29	34	51	0	0	38	49	0	0	0	0	0	52	0	31	0	0	0	0	0	0	0	0	0	0	92	0	0	0	0	0	0	0	0	0	0	0
412ddc2f3ff42db2f0c174bf21c87f19	72	145	0	138	0	0	0	0	0	0	0	0	0	0	0	0	0	0	0	0	43	0	0	0	0	0	0	0	0	0	0	0	0	0	0	0	0	0	0	0	0	0	0	0	0	0	0	0	0
f5cd9074bc7ae54489afe97530df5f14	0	139	102	105	0	0	0	0	0	0	0	0	0	0	0	0	0	0	0	0	0	0	0	0	0	0	0	0	0	0	0	0	0	42	0	0	0	0	0	0	0	0	0	0	0	0	0	0	36
9055b497c7e8707c86667ec3e7982d33	0	0	54	0	36	0	26	14	0	0	0	0	49	0	0	0	0	0	44	28	0	43	0	0	21	0	0	0	0	0	0	0	0	54	37	32	0	51	0	0	0	22	0	0	0	0	0	0	0
02f0a2e6a5cacabe50a7779785e0f376	0	0	0	0	42	33	0	0	0	0	0	0	0	0	42	0	0	0	0	0	0	0	0	0	0	0	0	0	0	0	0	0	53	76	58	41	0	0	0	0	32	0	0	0	0	0	0	0	45
40ce2d918365f00a91a0ef65265531fd	0	0	0	0	0	0	0	0	0	0	0	0	0	0	0	60	35	70	66	0	0	25	0	18	0	0	0	0	0	0	0	0	0	0	0	0	0	0	0	0	0	56	88	0	0	0	33	0	0
ab775a207180a2dee48f709cb93d7f1a	0	0	0	0	0	0	0	0	0	0	0	0	0	0	0	0	0	85	0	0	0	0	0	0	0	0	0	0	0	0	0	0	0	171	0	62	0	0	0	0	0	0	0	0	0	0	0	0	0
0898b032f57f025535362ecfcea1329c	158	132	0	38	0	0	0	0	0	0	0	0	0	0	0	0	0	0	0	0	29	0	0	0	0	0	0	0	0	0	0	0	0	0	0	0	0	0	0	0	0	0	0	0	0	0	0	0	0
bb79dd1b847a32443c497a6ab7f2692b	0	54	0	0	0	0	0	0	0	0	0	0	0	72	0	73	0	0	86	46	56	58	65	0	0	0	0	0	0	0	0	0	0	0	0	0	0	0	0	0	0	0	0	0	0	0	0	0	0
4cd3d3c41d9c3c9ac1c7fd36acf5ba03	0	0	0	0	0	0	0	0	65	0	0	0	0	0	48	0	220	0	0	0	0	0	0	0	0	35	0	81	0	0	0	0	0	0	0	0	0	0	0	0	0	0	0	0	0	0	0	0	0
06315f8e2d59d24946abc7f6fd84ab7a	0	0	0	0	49	60	0	57	0	0	0	91	0	0	0	0	0	0	0	0	0	0	0	0	0	0	0	0	0	0	0	53	0	0	0	100	0	0	68	0	0	0	0	0	0	0	0	0	0
a9ab14231e12ca10101b1342571e4264	0	0	0	0	0	0	0	0	0	0	0	0	0	0	0	0	0	0	0	0	0	0	0	29	55	0	0	0	0	0	0	0	0	100	0	0	0	0	43	75	77	0	0	50	39	41	0	0	0
8828ed66fd9069ac62049e4399ce26c9	170	117	57	24	0	0	0	0	0	0	0	0	0	0	0	0	0	0	0	0	0	98	0	0	0	0	0	0	0	0	0	0	0	0	0	0	0	0	0	0	0	0	0	0	0	0	0	0	42
e5c2982d7a5b7c91d29b036aead0100f	274	66	49	0	0	0	0	0	0	0	0	0	0	0	0	0	0	0	0	18	0	39	0	5	0	0	0	0	0	0	0	0	0	0	0	0	0	0	0	14	0	0	0	0	0	0	0	0	0
d946324e1755aea2fb1dda63db2afe5f	0	85	0	40	0	0	37	0	0	0	0	0	70	70	0	0	0	0	0	0	0	0	0	0	0	52	0	0	0	0	0	0	0	0	0	0	0	0	0	0	32	0	0	0	0	0	0	0	0
4f41a0d4070c9310605483e85a38055f	0	0	0	0	0	90	0	102	93	95	83	0	0	0	0	0	44	0	0	0	0	0	0	0	0	0	0	0	0	0	0	0	0	0	0	0	0	0	0	0	0	0	0	0	0	0	0	0	0
bfc8f89d5a7d6966d0a02621eb570634	0	0	0	0	0	0	0	0	0	0	0	0	0	0	0	0	64	0	70	0	30	0	0	0	0	46	0	118	0	0	0	28	0	0	0	0	0	0	0	0	0	0	49	102	0	0	0	0	0
18e47594f429e9bcc2f4ca35905c9072	72	0	66	0	0	0	0	0	0	29	0	53	0	0	0	0	0	0	0	0	0	79	0	32	0	0	0	23	0	0	0	0	0	0	0	0	27	0	44	0	0	0	0	0	0	0	0	0	42
3a042c1f327beabed1e84d2781a4ed28	0	0	0	0	75	78	72	0	0	0	0	0	0	0	0	0	0	0	72	0	0	0	0	0	0	0	39	0	40	0	0	0	0	0	0	0	0	0	0	0	0	70	0	0	0	0	0	0	60
5749750facc7bf281aa480c3f90deece	0	0	0	0	0	0	36	0	12	0	68	0	0	0	0	0	0	0	0	0	0	0	0	0	0	11	11	16	0	57	0	0	0	0	0	0	0	0	20	0	0	14	0	0	95	36	0	0	23
1bde11b77f757f8b9e999256a1ebe0a9	0	0	0	0	0	0	0	0	0	0	0	0	0	45	0	44	0	0	0	0	0	0	0	0	33	0	0	0	0	0	0	0	0	0	0	0	0	0	39	0	0	37	0	0	68	53	49	46	42
a9feba837b19414a118790a0c0d3cf74	85	0	77	0	0	0	0	0	0	0	0	0	0	0	0	0	0	0	0	0	0	94	0	0	0	0	0	0	0	0	0	0	0	0	0	0	0	0	0	0	0	0	46	0	0	0	65	96	42
168a88a3716652a3ecfbcbde897118e1	0	0	47	0	0	0	0	0	0	0	0	0	0	0	0	0	24	73	0	0	0	0	0	0	0	0	0	0	14	0	105	0	0	0	0	0	0	0	44	0	0	0	0	0	0	0	57	0	43
53688c4cc7903da7fb89a5e6dacaa6ef	0	0	0	0	76	0	0	37	0	0	0	76	0	0	0	0	0	0	0	29	0	0	0	0	0	0	0	0	0	0	24	41	18	0	0	0	0	21	13	0	0	75	0	42	30	23	0	0	0
74c755722babecee2f570597f20da809	0	0	0	0	94	0	0	57	0	0	0	0	0	0	100	44	0	67	91	0	0	0	0	0	0	0	0	0	0	0	0	0	0	0	0	0	0	0	0	0	0	0	0	52	0	0	0	0	0
02901fc911992decfea33f2be9e77a8e	0	0	0	0	0	0	0	0	0	0	24	0	60	0	0	43	0	0	0	0	0	0	0	0	0	0	0	0	52	92	0	0	0	55	0	0	0	0	0	0	87	0	0	0	92	0	0	0	0
b0ecd18fe3a007773923d2cb91f9cb5b	0	0	0	0	63	81	66	57	0	0	92	0	35	0	0	0	0	0	33	0	0	0	39	0	0	0	0	0	0	0	0	0	38	0	0	0	0	0	0	0	0	0	0	0	0	0	0	0	0
4bcc8b7fe5368933a08b14d866ac88f9	0	0	0	0	0	12	14	0	0	0	0	0	0	27	0	73	0	0	15	23	0	0	0	0	15	0	19	0	35	0	0	0	10	0	0	23	27	0	26	0	0	89	0	0	0	20	0	0	0
2cfc5d856404d25945ffc87555f8c8d0	0	0	0	0	0	0	0	91	73	0	0	65	49	0	0	0	0	0	0	0	0	0	0	0	0	0	0	0	0	0	0	0	0	0	0	40	0	0	0	0	36	0	29	0	54	67	0	0	0
a09dec9223166007623a694a98ad43f8	0	0	0	0	0	0	0	0	0	0	0	66	0	0	0	44	8	0	0	0	0	0	0	0	0	0	0	0	0	0	0	0	0	0	0	0	75	0	65	0	0	0	54	47	0	74	0	0	0
0a7cf72dab0d94c3b026aa1d3184a8aa	0	0	0	0	0	0	0	0	0	0	0	0	0	0	0	0	0	68	103	0	0	0	0	0	0	0	0	0	36	0	0	0	0	0	0	0	0	0	0	0	0	0	0	0	0	0	40	0	0
83848bab58a2a89306d4547097b084af	0	0	40	0	0	0	0	0	0	0	0	0	0	0	0	0	0	0	0	0	0	0	0	0	0	0	0	0	0	0	0	0	0	0	18	0	0	0	0	0	0	0	0	0	41	0	0	0	0
e138a6857becd8582f9d6cbd3c7d5127	0	0	0	0	0	118	0	0	95	79	0	0	0	0	0	0	42	0	0	0	0	0	0	0	0	0	0	0	0	0	0	0	0	0	0	40	0	0	0	0	0	0	0	0	0	39	0	0	0
14b018f3991342bac7e0502e0d447b24	0	0	0	0	0	0	0	40	71	0	0	47	0	0	103	59	0	79	0	0	0	0	0	0	0	0	0	0	0	0	35	40	0	0	0	0	0	0	0	0	0	0	29	0	0	0	0	0	0
c649cd2684c697f2993c2b4ae807d844	0	0	0	0	0	0	0	0	58	59	0	0	0	0	63	0	173	0	0	0	0	0	0	0	0	0	60	90	0	0	0	0	0	0	0	0	0	0	0	0	0	0	0	0	0	0	0	0	0
7eb0e1298913a4ff6c0859f02ef1c442	0	0	0	0	0	0	0	0	0	77	0	0	74	234	0	0	0	0	0	0	37	0	37	0	44	0	0	0	0	0	0	0	0	0	0	0	0	0	0	0	0	0	0	0	0	0	0	0	0
1c25035088c180f920c0f6794f00bd83	0	0	0	0	0	0	0	0	0	0	0	0	0	24	0	19	0	0	42	0	0	0	0	0	0	0	0	0	0	98	61	54	0	0	30	0	0	0	0	0	0	0	0	80	0	0	0	0	0
6e3d7967b3cd2b9d7bfe8282999e3f4e	62	0	155	0	0	0	0	0	0	0	0	0	0	0	0	0	0	0	0	0	0	0	0	0	0	0	0	0	41	0	120	0	72	0	0	0	0	0	0	0	0	0	0	0	31	0	0	0	21
c38b8282cc79535ae36d1cda2c96602f	0	0	0	99	0	0	0	0	0	0	0	0	0	0	0	0	0	0	0	0	94	0	0	0	0	53	34	0	0	0	0	0	0	0	49	0	0	0	0	113	0	0	0	0	0	0	0	0	0
330555e39fc6fcee2cebc5b228ad8a3b	0	0	0	43	0	0	0	0	0	0	0	0	0	0	0	0	0	0	0	0	0	0	0	0	0	111	0	0	0	0	0	0	0	64	0	0	0	0	0	0	0	0	0	133	65	86	0	0	0
eecbd8341f9427c902ddf58aa23db08b	0	0	0	0	0	0	0	0	0	0	0	0	0	0	0	0	0	0	0	0	0	0	0	0	0	0	0	0	0	136	0	0	0	0	0	0	0	0	0	0	0	0	0	0	0	0	0	0	0
6ff6e59b0eafebc525eda5c1f60130b3	179	53	0	0	0	0	0	0	0	0	0	0	0	0	0	0	0	0	0	0	0	0	0	0	0	0	0	0	0	0	0	0	42	0	0	0	95	0	56	0	0	0	0	0	0	0	0	0	75
a7f833550549150327a9705da5f5e341	0	0	0	0	219	95	0	0	0	0	0	0	0	0	0	0	0	0	0	0	0	0	0	0	0	0	0	0	0	0	0	0	0	0	0	0	0	32	0	0	0	75	49	0	0	0	0	0	0
127c9ef67214ec278f50df02f48c7e85	0	0	0	0	95	0	80	0	0	0	0	0	0	61	76	0	0	0	0	78	0	0	0	0	0	0	0	0	50	0	0	0	0	0	0	0	0	0	0	0	0	0	0	0	0	60	0	0	0
62ddf59915ab2356148f2d9c81743b08	0	0	0	0	0	0	28	0	79	0	0	197	0	0	0	44	27	28	0	0	0	0	0	0	0	0	0	0	0	0	0	22	0	0	0	0	0	0	0	0	0	0	0	0	0	0	0	0	0
90d578075db6255451234e06f03d195b	0	0	0	0	0	0	0	0	30	0	0	0	0	0	96	0	216	0	0	0	0	0	66	0	0	0	0	0	0	0	0	92	0	0	0	0	0	0	0	0	0	0	0	0	0	0	0	0	0
6e62b1a5ebe55d2dc09baaf576995a2e	0	0	0	0	0	0	0	0	0	0	0	0	58	0	149	0	0	194	0	0	0	0	0	0	0	0	0	0	0	0	0	0	0	0	0	0	0	99	0	0	0	0	0	0	0	0	0	0	0
bcd76d33b00c062efd45b1536c059f3f	41	0	0	0	39	0	19	0	45	59	70	66	0	0	0	0	85	31	44	0	0	0	0	0	0	0	0	0	0	0	0	0	0	0	0	0	0	0	0	0	0	0	0	0	0	0	0	0	0
8957695706b83930a64e7b52a558db1c	41	64	0	0	0	0	0	0	0	0	0	0	75	0	0	0	0	36	0	60	50	0	65	0	0	0	0	0	0	0	0	0	0	0	0	0	0	0	0	61	47	0	0	0	0	0	0	0	0
ab3aefd9a1db0786916df4b8bdbcc6aa	0	0	0	0	0	90	157	0	0	0	0	86	0	0	0	0	0	0	0	0	0	0	0	0	0	0	0	0	0	0	0	56	0	0	0	33	0	0	0	0	0	0	47	30	0	0	0	0	0
55d31517f23c2857b9496d589026687c	0	0	0	0	0	57	47	0	0	0	0	0	0	19	72	0	0	31	63	48	0	0	0	0	0	0	0	0	0	0	0	0	0	0	0	0	0	0	0	0	29	0	0	53	0	53	0	0	27
f141a66ddd6586579fdf04b92d9d20a4	0	0	0	0	0	0	90	0	0	0	0	0	145	119	0	0	0	0	0	0	0	0	0	0	0	0	0	0	0	92	0	0	0	0	0	0	0	0	0	0	0	0	0	0	0	53	0	0	0
098dd8ee7764a024c9f5dfa7326be42b	0	0	0	0	0	0	0	0	0	0	0	0	0	0	0	0	32	0	0	0	0	0	0	0	0	0	0	0	0	0	0	0	0	29	0	66	76	0	57	0	0	0	0	0	61	63	43	0	0
41811da3805e25186e389fe079ee65c6	34	0	0	0	0	0	0	29	0	0	0	0	0	0	54	0	0	75	0	0	0	0	0	0	0	0	0	0	0	0	29	0	0	0	0	0	50	102	0	18	0	0	57	0	50	0	0	0	0
277d0d2484d24b679f2e00f0c13b1d8e	0	0	0	0	0	0	0	0	0	0	0	0	0	0	0	0	0	0	0	0	0	0	31	0	0	0	0	0	0	0	0	0	0	0	42	0	0	0	65	80	171	0	0	0	0	61	0	0	48
a294fe228799650df5cb7ad88f653324	0	0	0	0	0	0	0	0	0	96	0	0	0	0	0	0	0	52	0	0	0	0	0	0	0	0	0	0	0	0	0	0	0	0	0	0	0	0	0	43	0	0	68	0	162	0	0	0	33
ea56fb658c6f4659234f46fd3e940b64	81	22	62	81	0	0	0	0	0	0	0	0	0	0	0	0	0	0	0	0	95	0	66	0	0	0	0	0	0	0	0	0	0	0	0	0	0	0	0	0	0	0	0	0	0	0	0	0	0
17553a3d7cc88ef83f67247feda33faa	0	0	60	0	0	0	0	0	0	0	0	0	0	0	0	0	0	0	0	0	0	0	0	0	0	0	0	0	0	49	0	0	0	0	0	0	0	0	0	0	0	0	0	140	77	0	0	0	0
1f4f2b443650209785507c2dbfc43f94	0	0	0	69	0	0	0	0	0	0	0	0	46	0	0	0	0	0	0	0	0	0	0	22	0	0	0	0	20	0	0	0	0	0	0	0	0	0	65	0	0	0	56	0	0	0	0	0	0
500ae8b1688afe49d13e645ce57c4af3	0	0	0	0	117	0	0	0	0	0	0	62	0	0	0	118	35	0	0	0	0	0	0	0	0	0	0	0	0	0	0	0	0	0	0	0	0	0	0	0	0	0	0	0	0	0	92	0	0
4298d4d9fbea5b4e58658eda090b3821	0	0	0	0	0	72	0	0	0	36	29	0	0	26	0	35	0	0	31	0	0	0	0	0	0	0	0	26	0	0	0	0	0	0	0	0	0	0	0	0	0	80	37	29	0	0	41	0	0
e5ff39a5805cffb88dddde4690be6dbb	0	0	0	0	0	0	0	28	0	0	23	0	0	0	0	0	0	0	0	0	0	0	0	0	0	0	0	0	0	0	0	0	0	0	0	0	0	0	0	0	0	0	0	47	0	43	0	0	0
c7f1d0c509eea7cceea4e6a78c04e625	0	0	0	0	0	0	0	0	0	0	49	0	0	0	81	0	0	15	0	0	0	0	63	42	0	0	31	0	41	0	0	0	0	0	0	0	0	0	0	0	64	0	0	0	0	0	34	37	0
12bd7f8c4e4ba883652ed52668a0fda9	0	0	0	0	0	0	0	0	0	0	0	0	0	0	0	0	0	0	0	0	71	0	0	0	0	0	0	0	0	0	0	0	0	35	37	0	0	0	0	0	68	0	0	0	0	60	0	0	0
121599f01c88dec54dcf8b28ab428f02	0	0	48	0	0	0	0	0	0	0	0	0	0	0	0	0	0	0	0	0	0	0	0	0	108	0	0	0	0	121	0	0	0	0	0	0	0	0	85	0	0	32	48	0	0	0	52	0	0
b8dc7ce59eabed730489d00c5a7bb9c2	72	53	0	124	0	0	0	0	0	0	0	0	0	0	0	0	0	0	0	0	42	0	0	34	0	0	0	0	0	0	0	0	0	0	0	0	0	0	0	57	63	0	0	0	0	0	0	0	0
342c75df198fe58e0606b66e2ebbc364	62	0	124	0	50	64	0	0	0	0	0	0	0	0	52	0	0	38	0	0	0	0	0	0	0	0	0	0	0	0	0	0	0	0	0	0	0	0	0	0	0	31	0	0	0	0	0	24	0
47d5bc582919e8b3b10fdc97c6fbc565	0	0	0	0	20	0	0	82	0	0	6	0	75	48	59	0	0	0	0	0	43	0	0	0	0	0	0	0	0	0	13	0	0	0	0	0	0	0	0	0	23	51	42	0	0	0	0	31	0
0563cf0bcc3309462d725caaf6a7fd46	65	0	156	0	0	0	0	21	17	0	12	43	0	0	64	16	42	56	0	0	0	0	0	0	0	0	0	0	0	0	0	0	0	0	0	0	0	0	0	0	0	0	0	0	0	0	0	0	0
f1bdecf706be4853fea6f7e2254b1ec5	0	119	0	101	0	0	0	0	0	0	0	0	0	0	0	0	0	0	0	0	0	0	0	0	0	0	0	0	0	0	0	0	0	0	0	0	0	0	0	0	0	0	0	0	0	0	0	0	0
0b0083bafd4eae43dd27109056ecab3d	0	0	16	13	9	0	0	0	0	42	0	0	58	0	0	0	0	0	0	0	0	0	0	0	55	0	0	0	0	37	0	0	0	36	0	0	0	0	0	0	0	0	35	0	0	24	15	42	25
461409e1123171c50f3a2383748b983a	0	0	24	0	44	0	47	56	0	0	28	69	0	66	0	0	26	0	0	0	0	0	0	0	0	0	0	0	0	0	0	0	0	0	0	0	0	0	0	19	0	27	0	43	0	0	43	0	0
932e85970a8eb07171473568a2498474	0	0	0	52	0	0	0	0	0	0	0	37	14	0	0	0	0	99	0	0	0	0	0	0	0	0	0	0	0	0	0	0	0	0	0	0	0	0	53	0	0	0	0	0	0	0	50	53	0
a88bd6d6042d9658f49c344c23dded82	0	0	0	0	0	0	0	0	0	0	129	76	0	0	0	0	0	0	0	0	0	0	0	90	0	0	0	0	0	0	0	0	0	0	0	0	0	0	0	0	0	61	0	0	0	0	0	0	0
81576afde8bc64ac828e9a59646eb73d	0	0	0	0	0	0	0	0	0	0	0	0	19	52	0	0	0	29	90	0	0	0	0	0	0	0	50	46	0	0	58	0	0	0	0	0	0	0	16	0	0	18	0	0	0	0	0	0	0
637a9d5902a6457a2871f0053270934b	0	0	0	0	77	57	124	0	0	63	53	0	0	8	18	55	0	0	0	0	0	0	0	0	0	0	0	0	0	0	0	36	0	0	0	0	0	0	0	0	0	0	0	0	0	0	0	0	0
f92214003b10cb0755280fc8a84ccf72	0	0	0	0	0	0	0	43	0	0	0	0	0	0	104	0	0	85	0	0	0	0	0	0	0	0	0	0	0	0	0	0	0	0	0	0	0	0	0	0	0	62	50	52	53	0	0	42	0
3ca6b588efc6893b5745c9ab6412c878	0	0	0	0	0	0	0	0	0	0	0	0	0	0	84	0	0	0	0	0	0	0	0	0	0	49	0	0	0	0	0	0	0	112	159	0	87	0	0	0	0	0	0	0	0	0	0	0	0
a25523d32537870a9ce5c876c3e65309	0	0	0	0	0	0	0	0	0	0	0	0	0	0	35	0	0	0	0	0	0	31	0	15	0	0	0	0	42	0	0	0	0	0	0	0	0	55	0	0	0	0	0	0	0	38	83	49	108
4b93a009b7b39a7aab98f23fe1a613bc	56	0	0	0	85	87	0	0	0	0	0	0	0	0	0	0	145	98	0	0	0	0	0	0	0	0	0	0	0	0	0	0	0	0	0	0	0	0	0	0	0	0	19	0	0	0	0	0	0
8b9ae559324637c0e4f94ad6ecbe8b15	0	0	84	0	41	33	0	20	0	0	6	0	0	0	67	70	0	32	0	0	0	49	0	0	0	0	0	0	23	0	0	0	0	0	0	0	0	0	0	0	0	33	0	0	0	0	0	0	0
5e78e7c6b96842f2bb2cbad7a062bb92	0	0	0	0	32	0	0	0	0	0	0	0	0	0	0	0	0	0	0	0	0	0	81	172	0	0	0	0	0	0	0	0	0	0	0	0	0	0	164	0	0	0	0	0	0	0	41	0	0
e086381d2e5263cb89adc224dcf02ef9	274	0	0	0	0	0	0	0	0	0	0	0	0	0	0	0	0	0	0	0	147	0	0	0	0	0	0	0	0	0	0	0	0	0	0	0	0	0	45	23	0	0	0	0	0	0	0	0	0
c08d1f106bd8bb90851105f4570de49d	62	0	0	0	0	0	47	40	0	24	0	0	0	0	40	0	0	0	0	23	0	31	0	0	0	0	0	0	0	0	59	0	0	0	0	15	0	0	0	51	0	0	0	18	0	0	0	31	0
701f80cd4eef17dd03c7c10d1dad09e0	0	0	0	0	0	32	0	53	0	0	0	0	0	0	25	0	61	34	0	0	0	0	0	0	0	0	55	0	0	0	0	0	0	0	0	0	0	0	24	59	0	75	0	0	0	0	0	0	71
0b760362106b3ea64ffbe19fbfd56d92	0	0	0	0	0	0	0	0	0	0	0	0	0	47	0	0	0	0	0	0	58	0	0	0	0	59	0	0	0	0	0	0	0	92	128	0	0	0	0	83	0	0	0	0	0	0	0	0	0
ebf6c28bbb85bfc06a0ee94325f29727	0	0	0	0	0	0	0	0	0	0	0	0	0	57	0	0	0	17	27	30	28	47	0	0	0	32	0	46	0	0	0	0	0	0	0	0	0	0	0	99	0	0	0	44	0	0	0	0	62
8b32dbe0b1a494d1e6401df2b1128d2a	17	0	0	0	0	0	0	0	0	0	0	0	17	0	17	0	0	0	27	13	0	28	39	0	0	0	0	50	0	0	32	0	0	0	73	0	0	0	0	111	25	0	0	0	0	39	0	0	0
7ede82441b5f686c6021ead0e2c63f2a	0	0	0	43	0	0	0	0	0	27	0	0	0	0	26	0	0	25	22	0	51	0	0	0	0	0	0	16	0	0	0	0	0	25	0	0	55	0	0	0	0	51	69	0	29	0	0	13	35
8b047faaf2b0a2dc1e91e06e0e3ef8cc	0	0	0	0	0	0	0	0	0	0	0	0	0	116	0	0	0	0	87	0	74	0	0	0	0	0	0	0	0	0	0	0	0	0	0	0	0	0	39	28	0	0	66	0	0	0	0	0	77
b972c7151eaaa6731aa917f29966e1e1	56	0	0	98	0	0	0	0	0	0	0	0	83	0	0	0	0	0	38	0	0	0	0	33	0	0	0	0	0	0	0	0	0	0	0	0	31	0	0	0	43	0	0	0	0	0	0	0	0
5db690e6ab8994618bb4d96edade3810	0	0	0	0	0	104	0	0	0	112	111	0	0	0	0	0	0	0	0	0	0	0	0	0	0	0	0	0	0	51	0	0	0	0	0	0	0	0	0	0	0	0	0	0	0	0	0	0	0
f64640ed0019e04c40a428b9085b3e25	76	0	0	0	0	0	0	0	0	0	0	0	0	0	0	0	0	33	0	0	0	0	0	0	0	0	0	0	0	0	0	0	0	0	0	0	0	0	0	0	0	0	0	0	0	0	0	0	0
ab86e531776c02a8741f93a998c84932	0	73	0	117	0	0	0	0	0	0	0	0	0	0	0	0	0	0	0	0	0	0	0	0	0	0	0	0	0	0	0	0	0	0	0	0	0	0	0	0	0	0	0	0	0	0	0	0	0
714660c95c1a9e84de5010dedf1389ba	0	0	91	0	0	0	0	0	0	0	0	0	0	12	33	0	0	0	0	0	0	0	14	0	0	0	42	0	50	0	0	0	21	0	0	0	0	0	0	0	0	0	72	0	0	67	0	47	0
e36544e82f6cb27ebb6973df166790b8	0	0	0	127	0	0	81	0	0	0	0	0	56	0	0	0	0	0	0	0	83	0	31	0	0	0	0	0	0	0	0	0	0	0	0	0	0	0	0	61	46	0	0	0	0	0	0	0	0
a7e3266136fb537383295b2e927a33b5	0	0	0	0	0	0	0	0	0	0	0	0	0	0	128	20	89	81	30	0	0	0	0	0	35	0	0	0	54	0	0	0	0	0	0	0	0	0	0	0	0	0	26	0	22	0	0	0	0
d48dd903066eb2e0e1dbb75b642dad5f	0	63	0	66	0	0	0	0	0	0	0	0	0	0	0	0	0	0	0	0	0	0	0	0	0	0	0	0	0	0	0	0	0	0	0	0	0	0	0	0	0	0	0	0	0	0	0	0	0
d32266264593a4fead0ebae129c387bd	0	105	0	62	0	0	0	0	0	0	0	0	0	0	0	0	0	0	0	0	0	0	0	0	0	0	0	0	0	0	0	0	0	0	0	0	0	0	0	71	54	0	0	0	0	0	0	0	0
de1a378f75e16a19f97c8c7502d420ab	0	0	0	0	0	0	65	0	48	0	0	0	0	0	0	0	0	0	0	0	0	0	0	0	0	0	99	0	0	0	0	96	0	0	0	103	0	0	0	0	0	0	0	0	73	0	0	0	0
5b368173659ca29fa0076ef4328204b7	0	0	0	0	0	0	47	0	24	0	0	75	0	0	0	0	0	0	0	0	0	0	0	0	0	0	0	0	0	0	0	0	0	112	0	80	0	0	0	0	0	0	0	0	0	146	0	0	0
18cdaa5bdad64211b1d4c875aeb7ecef	0	0	0	0	0	0	0	0	0	0	0	0	0	0	0	0	0	0	0	0	0	0	0	0	0	0	0	0	0	0	0	0	0	0	0	0	75	0	0	92	64	0	0	0	0	0	0	0	0
0a8fe306ec5bc7d1118fb5ab17aec9e0	133	0	46	0	0	0	0	0	0	0	0	0	0	0	0	0	0	0	0	0	0	0	0	0	0	0	81	0	0	0	0	0	0	0	0	0	100	0	0	0	0	0	0	0	37	0	0	0	86
5c665853370dd7ca365ea55fefb7770c	0	59	67	0	0	0	0	0	0	0	0	0	0	0	0	0	0	0	0	0	188	0	0	54	0	0	0	0	0	0	0	0	0	31	36	0	0	0	0	0	0	0	0	0	0	0	0	0	0
09160a4f77f6137ce8aa36b96da72216	0	0	0	70	0	0	0	0	0	36	0	0	0	0	0	0	0	0	0	0	78	0	0	28	0	35	0	0	0	0	0	0	0	50	0	0	0	0	0	130	22	0	0	0	0	34	0	0	0
4d1d00796b942e1196acbf137754b019	0	0	0	0	0	51	0	0	0	0	0	0	0	0	65	70	297	0	0	0	0	0	0	0	0	0	0	0	0	0	0	0	0	0	0	0	0	0	0	0	0	0	0	0	0	0	0	0	0
98f89a876b4194fafb8e933642df62fb	0	0	0	0	0	0	0	0	0	0	0	0	0	11	0	0	0	48	44	32	0	0	29	0	0	23	18	0	0	0	0	0	0	0	0	0	86	0	0	58	0	0	0	32	0	0	0	0	0
968bc05c402200712775d3f3d054ec9d	33	0	0	0	79	0	0	48	0	0	40	0	0	0	0	0	37	0	0	0	0	61	47	0	65	0	0	0	49	0	0	0	0	0	0	0	0	0	0	0	0	0	0	0	0	0	23	0	0
d50685eb65c162e510cb3ace48d64871	0	0	24	0	56	0	0	51	20	0	98	109	0	32	0	0	0	17	0	0	0	0	0	0	0	0	0	0	0	0	0	0	0	0	0	19	32	0	0	0	0	0	0	0	24	0	0	0	0
8a9fbb4d3981530c5a9d1420f70f2bd5	0	0	0	0	0	0	0	0	0	0	0	0	0	0	0	0	0	0	0	0	0	62	49	0	0	0	39	0	0	0	0	0	0	0	0	0	0	0	0	41	73	0	45	0	41	0	0	0	0
74022c114c416cd4c57e1d6f3b93ee08	57	0	179	0	0	0	0	0	0	0	0	0	21	0	0	7	0	0	0	0	0	46	0	24	0	0	0	0	0	0	33	0	0	0	0	0	0	0	0	0	0	0	0	0	0	60	0	0	53
6436cc0788103adad2403b3cb6b51b32	0	0	0	98	0	0	0	0	0	0	0	0	0	0	0	0	0	0	0	0	139	0	73	0	43	0	0	0	0	0	0	0	0	0	0	0	0	0	0	68	59	0	0	0	0	0	0	0	0
01013d872b81d3835a31fe0b444ed33f	0	0	0	0	26	40	44	42	25	25	0	60	0	0	0	0	0	0	0	0	0	0	0	0	0	0	0	0	34	0	0	0	0	0	0	0	0	0	0	0	0	0	0	57	81	0	0	0	0
f6fecdec362f7c9ff18ae6e4cca0f0c6	0	0	0	0	0	33	39	0	0	0	29	0	40	0	16	0	0	0	22	0	0	0	0	0	0	47	0	0	0	0	0	0	0	0	0	0	0	0	0	0	0	0	0	0	0	0	0	19	0
838d2ae74f1e672bcef0e266baaaa2ee	0	0	0	0	0	0	0	0	0	0	0	54	0	0	0	0	0	0	0	0	0	0	0	0	0	0	0	0	0	0	0	0	0	0	0	0	0	0	0	0	0	0	0	0	0	0	0	0	0
88c63955436b508cbbdd2c431cfc37dc	0	0	0	0	0	0	0	0	0	0	0	0	62	62	0	40	0	0	76	0	12	0	0	0	40	0	0	21	0	0	29	0	0	0	31	0	0	0	0	0	59	0	15	0	0	32	0	0	0
85caa6a42a8cc0ca60fc68dd141bfcb6	0	0	53	0	27	45	0	0	23	0	0	31	0	0	0	0	26	0	0	0	0	0	0	0	0	0	0	0	0	0	0	0	0	0	0	42	0	107	0	0	0	0	0	0	0	0	58	0	66
5ec2c7635f705df3124bc2386a1dfeac	0	96	0	134	0	0	0	0	0	0	0	0	0	0	0	0	0	0	0	0	0	0	0	0	0	0	0	0	0	0	0	0	0	0	0	0	0	0	0	0	0	0	0	0	0	0	0	0	0
c19e3cd92b1f34d5fbb18414e53b25b5	0	0	0	0	0	0	0	0	0	0	35	0	0	0	0	0	63	27	25	31	0	20	0	31	0	0	28	0	0	0	0	0	0	0	0	0	59	0	0	0	0	0	0	0	0	0	0	0	0
1831206c16d0e66afc17b4a977674af3	0	0	54	0	0	0	0	0	0	0	0	0	0	0	0	0	0	236	0	0	0	0	0	0	18	0	0	0	0	0	0	0	0	0	0	0	0	0	20	0	0	10	82	0	0	0	0	0	53
f4b50eb982b618afae7730a81956ecc7	0	0	0	22	0	0	21	0	0	29	0	41	0	0	28	0	0	0	0	0	0	0	0	0	0	0	0	0	0	0	0	0	0	0	0	0	0	34	0	0	94	0	0	52	59	43	0	0	0
42af39e476290aa65a44c01167c329cf	34	0	0	63	0	0	0	0	0	0	0	0	0	0	0	0	0	0	0	0	79	0	0	0	0	49	0	0	0	0	0	0	0	0	0	0	0	0	50	0	56	0	0	0	0	0	0	0	0
e3064c197761e4551b59500f70004a24	0	0	26	0	0	0	0	0	0	0	0	0	0	0	0	0	0	0	0	0	0	0	0	0	0	0	0	0	0	0	0	0	0	0	0	0	0	0	0	0	0	0	0	92	204	0	0	0	0
20ec25d5eb15b2d5a56ed0c036f8be6d	0	0	0	0	206	0	0	66	0	79	0	62	0	0	0	0	0	0	0	0	0	0	0	0	0	0	0	0	0	0	0	0	0	0	0	0	0	0	0	0	0	62	0	0	0	0	0	0	0
cf67c8d0e7ea1660934fad489f6e6430	0	0	0	0	0	0	187	0	0	0	0	0	0	0	0	0	0	0	0	0	0	0	0	0	0	0	0	0	0	0	0	0	0	0	111	0	0	0	0	0	0	0	0	0	0	177	0	0	0
a61f2b7c1af0cb9d7ac1f331c39cdd0c	0	0	0	0	0	0	0	0	0	71	0	0	37	0	0	0	0	0	0	0	57	0	49	0	40	0	16	0	11	0	27	0	0	0	0	25	0	0	0	0	53	0	0	0	0	0	0	0	34
4507d99d1bd28d2ebef63a1da82fb356	41	0	270	0	0	0	0	0	0	0	0	0	0	0	22	0	0	41	0	0	0	29	0	0	0	0	12	0	0	0	0	0	0	0	0	0	35	0	24	0	0	0	0	0	0	0	0	0	0
5a34d76515882340d435030bd7a8dd8a	0	0	0	0	189	0	0	0	0	0	0	0	38	0	21	0	0	0	0	0	0	0	0	0	0	37	0	39	0	0	0	51	0	0	0	0	0	0	0	0	0	63	0	0	0	0	36	0	0
fc618acec0b31603aa15d66afbea558f	0	0	0	0	24	25	0	0	48	0	0	0	49	0	23	32	0	0	0	0	0	0	0	0	0	0	0	0	15	0	26	0	0	0	0	22	0	0	0	0	0	68	0	0	0	0	0	0	0
debd01bc912642dd13c2c2936df56d08	86	0	126	0	0	0	0	0	0	0	0	0	0	0	38	0	0	89	0	0	0	0	0	0	0	0	26	0	0	0	0	0	0	0	0	0	63	0	0	0	0	0	0	0	0	0	0	0	0
0a425ec17dfcac04c23a9b37fa29d891	0	46	0	54	0	0	0	0	0	0	0	0	0	0	0	0	0	0	0	0	36	0	0	0	0	0	0	0	0	0	21	0	0	0	32	0	0	0	0	0	0	56	57	0	0	0	79	0	71
d1ddcca914889ee9ee61ff7e1c5d1bf2	0	0	43	0	41	0	0	0	0	0	0	0	0	0	0	0	0	58	0	0	0	0	0	18	0	0	0	0	0	23	93	25	34	0	0	0	0	0	42	0	53	0	0	0	0	0	0	0	0
b9237cb0211ce66ed0633c94a3f10cc2	0	59	34	0	0	0	0	0	0	40	0	0	53	0	0	0	0	0	0	0	0	27	0	0	0	0	0	0	0	0	0	0	0	0	78	62	0	0	0	0	0	0	0	0	0	50	0	0	69
c5fb5d0485ca2141aedce12aa5414322	0	0	0	0	96	0	0	0	0	0	0	0	0	0	0	0	0	0	0	85	0	0	0	0	0	0	0	0	60	0	0	0	0	0	0	0	0	0	0	0	0	0	0	0	0	0	0	0	0
1ab3002d0eaf535a1332a7b3e896ea3b	0	0	0	0	0	107	0	0	0	0	0	0	0	0	0	0	0	0	62	0	0	0	63	0	0	0	0	0	0	0	0	0	0	0	0	0	0	0	0	0	0	0	0	0	0	0	0	0	0
82c48c839787badc895188ba0d040c51	0	0	0	0	0	0	0	0	0	0	53	47	0	0	0	82	0	0	0	0	0	0	0	0	0	0	0	0	0	0	108	89	0	0	0	0	0	0	0	0	0	0	0	93	0	0	0	0	0
188fb8dc3197fe4ace24d3544d8541bd	0	0	0	0	0	0	0	0	0	0	0	40	0	0	38	0	113	60	0	0	0	0	0	0	0	0	53	0	50	0	0	0	0	0	0	0	44	0	0	0	0	0	0	0	42	0	32	0	0
341e6870e2e1c6f9d24a38b1fd152172	83	58	76	0	0	0	0	0	0	0	0	0	0	0	0	0	0	0	0	0	0	63	0	0	0	0	0	0	0	0	0	0	0	0	0	0	0	0	0	44	30	0	0	0	0	0	0	0	0
ce7c897895d3e55371f0d53229807d54	55	0	57	0	0	0	0	0	0	0	0	0	13	0	50	30	0	34	0	0	0	0	0	0	0	0	0	0	0	0	0	0	0	0	0	0	0	0	0	0	0	0	34	37	0	52	35	34	0
14c03b59d10e6b8533fc86a5a8361f24	74	26	305	0	0	0	0	0	0	0	0	0	0	0	0	0	0	0	0	0	0	0	0	0	0	0	0	0	0	0	0	0	0	0	0	0	0	0	0	66	0	0	0	0	0	0	0	0	0
b0761a890e5fd43977c904622c36d98a	0	36	0	0	0	0	0	0	0	0	0	0	0	76	36	0	0	0	69	47	84	0	0	0	0	0	0	66	0	0	0	0	0	0	0	0	0	0	0	0	0	19	0	0	0	0	0	0	0
b4ac1e63acd723bde3d61596939cb466	0	0	0	71	24	0	0	0	0	0	0	0	0	0	0	56	0	0	0	0	0	0	0	0	0	0	0	0	0	0	0	0	0	0	0	0	62	0	21	0	0	66	76	0	19	37	39	0	0
0ecdc85cd4165e1e4d3ffe3f2b6e8a06	83	88	190	0	0	0	0	0	0	0	0	0	0	0	0	0	0	0	0	0	0	0	0	0	0	0	0	0	0	0	0	0	0	0	0	0	0	0	0	0	0	0	0	0	0	0	0	0	0
6faedfa5b0366c53f81980927c5bf66a	0	0	0	0	52	41	0	0	29	0	0	51	0	0	0	56	0	0	0	0	0	0	0	0	0	0	0	0	0	0	0	59	0	0	0	47	0	38	0	0	0	0	0	46	0	0	0	0	0
7b5ad7a424d71e1f0c19f2feaf91ac12	0	0	0	0	0	0	0	80	117	0	61	0	0	0	0	0	0	0	72	0	0	0	0	0	0	26	0	25	42	0	0	0	0	0	0	47	0	0	0	0	0	0	0	0	0	0	0	0	0
fbca82a5cf9e2b258bfcfffce61e3b57	0	0	0	0	0	0	0	0	0	0	0	94	0	0	0	23	81	0	0	0	0	0	0	0	0	0	0	0	0	0	0	0	0	0	0	0	25	0	0	0	41	0	21	0	0	0	58	0	44
9589414bf3940edcd80f6b27ffd3b58c	0	0	0	0	0	0	0	0	0	0	0	0	0	0	0	0	0	0	0	0	0	0	0	0	0	0	0	0	0	0	0	0	0	0	0	0	0	0	0	0	0	0	0	0	0	0	0	0	0
a9a65becafd74f268f40b4ffb4a70a78	99	0	79	0	0	0	0	0	0	0	0	0	0	0	0	0	0	0	0	0	0	0	0	0	0	0	0	0	17	0	0	0	0	0	0	0	0	0	71	0	0	0	52	0	0	68	38	45	0
373ff8eb00282d95a43cfd57ef097ac3	0	0	0	0	0	0	0	0	0	0	0	0	70	114	0	0	0	0	0	0	51	0	67	0	0	81	0	0	0	0	0	0	0	0	0	0	0	0	0	38	0	0	0	48	0	0	0	0	0
5e8b82f58da008dfe08d30581462dcbc	62	0	101	0	0	0	0	0	0	0	69	129	0	0	0	0	0	0	0	0	0	0	0	0	0	0	0	0	0	0	0	0	0	0	0	0	0	0	0	0	0	0	0	49	0	0	0	0	0
32f17d020d587e2258debd1a3e868b5b	103	0	68	0	0	0	0	0	0	0	0	0	0	0	0	0	0	0	0	0	0	0	0	0	0	0	0	0	0	0	0	0	0	0	0	0	117	0	0	66	0	0	0	0	0	0	0	0	114
f84e89e3f059de44fe0caa51d7565501	57	0	0	0	0	0	0	0	0	0	0	0	0	0	0	0	0	0	0	0	0	0	0	0	0	0	0	0	0	0	0	0	0	70	0	0	0	0	0	129	98	0	0	0	0	0	0	0	0
6f7d9cbf12ef6c79026db9ff65a52b19	0	0	0	0	0	0	0	0	0	0	0	47	0	30	0	0	0	0	0	0	0	26	0	33	19	41	32	0	22	0	0	0	0	0	0	78	0	64	0	0	26	17	0	0	0	0	0	0	0
389366f1dff44c0b05350bea4f773dfa	0	0	0	0	0	0	0	0	0	0	0	0	0	0	0	0	0	0	0	60	0	0	61	87	0	0	0	0	0	0	0	0	0	0	0	0	0	0	78	105	0	0	0	0	0	0	0	0	77
464d2cd0c88e8c273c161b6f1032ddb5	128	81	81	0	0	0	0	0	0	0	0	0	0	0	0	0	0	0	0	0	0	35	0	0	0	0	0	0	0	0	0	0	0	0	0	0	0	0	0	0	87	0	0	0	0	55	0	0	0
65e19d226774c4c89eeb8cbb0bccecc4	33	13	26	0	0	0	0	15	0	0	0	0	0	0	0	20	19	23	22	0	32	0	55	0	0	0	14	0	0	12	0	0	0	0	11	0	0	0	19	0	0	0	15	20	24	0	0	0	0
380ddcd3e7b681b9d3370ad4937f859a	0	90	30	136	0	0	0	0	0	0	0	0	0	0	0	0	0	0	0	0	135	0	76	0	0	0	0	0	0	0	0	0	0	0	0	0	0	0	0	0	0	0	0	0	0	0	0	0	0
d910387149a47a7da46a561990c4f84d	0	157	0	0	0	0	0	0	0	0	0	0	0	0	0	0	0	0	0	0	0	0	0	0	0	0	0	0	0	0	0	0	0	0	0	0	0	0	0	0	0	0	0	0	0	0	0	0	0
c8d19efa4bc836c6f4ec027e6fb0f9fe	0	0	0	43	0	0	0	0	0	0	0	0	0	0	0	0	0	0	0	0	0	0	50	0	0	54	0	0	0	0	0	0	0	0	0	39	0	55	0	68	56	0	0	0	0	0	0	0	0
9c6aa52c413da5ff39a67d3a8662c2ca	0	0	0	0	120	0	52	0	0	44	0	0	0	67	0	0	69	0	0	0	0	0	0	0	0	0	0	0	0	0	0	0	0	0	0	0	0	0	0	0	0	115	0	0	0	0	0	0	0
d56bd433e1cb0f51e032db97c2f53dda	0	0	0	0	0	93	0	0	27	0	10	0	0	0	24	0	16	0	143	0	0	30	0	0	53	0	0	0	15	0	35	0	0	0	0	4	0	0	0	0	0	0	17	0	0	0	0	0	0
f97d7103b1a485e3ce3dbb18bd2ff66d	0	0	0	0	0	0	48	20	0	0	0	0	0	0	0	0	0	0	0	0	0	0	0	73	0	0	17	31	0	0	0	0	0	32	0	0	0	55	0	34	0	0	21	0	24	0	0	0	0
e86019777d3dbd03ebe8a4d3f1b8d3ce	0	0	0	0	0	85	24	0	0	22	0	0	0	0	0	70	0	0	0	0	0	0	0	0	0	34	23	0	49	6	0	0	0	0	0	19	0	36	0	0	47	0	16	14	21	0	0	0	0
8be6534f6e44b22b32519f1a2e0f1d93	0	0	0	0	0	0	55	0	128	128	47	61	0	0	0	0	23	0	0	0	0	0	0	0	0	0	0	0	0	0	0	0	0	0	0	0	0	0	0	0	0	0	0	0	0	0	0	0	0
734d6cf0ff02bf3e5e5a3ea24e532d3b	0	0	0	0	0	0	0	0	0	0	0	0	56	76	0	0	0	26	0	0	65	0	54	0	41	110	0	38	0	0	0	0	0	0	0	0	0	0	0	0	0	0	0	0	0	0	0	0	0
3b595e1436147bf2a568bffaaa9dffab	0	0	0	0	0	0	79	0	0	0	0	0	0	0	0	0	0	0	0	0	0	0	0	0	0	0	87	0	0	86	0	0	0	0	0	0	0	0	0	0	0	0	0	0	0	0	0	0	0
f168c16dba65c24b58f8a46339ab0379	0	0	39	0	0	23	0	63	0	0	0	0	0	0	0	55	0	136	59	0	0	0	0	0	0	0	0	0	0	0	0	0	0	0	0	0	0	67	0	0	0	0	22	0	0	0	0	0	0
1e82d59b2b91f985c8e639ac3bf8b090	0	0	0	0	0	0	0	0	31	0	0	0	0	142	89	154	0	0	48	0	0	0	0	0	0	0	0	0	0	0	0	0	0	0	0	0	0	0	0	0	0	0	0	0	0	0	0	0	0
8395a2e8c250349752e276f33c2bff45	0	0	0	0	0	0	0	0	44	110	39	0	0	0	42	126	0	52	0	0	0	0	0	0	0	0	0	0	0	0	0	0	0	0	0	0	0	0	0	0	0	0	0	51	0	0	0	0	0
a4c90de7b44adf99c676eced2c178d24	0	0	48	0	0	0	0	0	0	0	0	0	0	0	0	0	0	183	0	0	0	0	26	0	0	0	0	0	0	0	0	0	0	0	0	31	21	0	0	48	68	0	12	0	0	26	0	0	0
7d634701e142a0d30a499c731c339254	0	0	0	0	42	70	0	0	0	50	0	0	0	0	0	0	18	0	0	0	0	0	0	0	66	0	0	33	0	0	0	0	0	0	0	0	0	0	0	0	0	79	52	53	0	0	0	0	0
2f4c19a2bf2fd933d6d6bf5d0ba3fdbe	0	0	0	0	0	0	35	39	0	0	0	93	0	42	0	0	0	0	47	0	0	0	0	0	0	0	0	0	0	0	0	50	0	0	0	0	0	0	0	0	0	0	0	57	45	32	0	0	0
b58151c914d63d84fc715a2b8aea250a	0	0	0	0	0	0	0	0	0	0	0	0	0	46	0	0	0	0	0	0	46	0	0	0	0	0	0	0	0	0	0	0	0	0	0	0	48	154	0	130	39	0	0	0	0	0	0	0	0
7fe0ed5ed7e3e6138efef6937030dc04	100	70	0	0	0	0	0	0	0	0	0	0	0	0	0	0	0	37	0	0	0	0	0	0	0	0	0	0	0	0	0	0	0	0	0	0	0	0	0	64	0	0	0	0	0	0	0	0	0
707a32fe0edeb8d5a5cbcdfc1140d314	0	0	0	0	0	64	0	0	0	0	0	0	0	0	0	241	0	0	0	0	0	0	0	0	0	0	25	0	42	0	0	0	0	0	0	0	0	18	0	0	0	41	0	18	0	0	13	0	0
37a2377eae88760f0f43445559ca9f10	0	0	0	0	0	0	0	0	0	0	0	0	0	0	0	0	0	0	0	21	0	0	0	0	0	0	0	0	0	0	0	0	0	33	0	0	0	0	23	0	0	0	0	0	0	38	0	10	0
6254e5b77ea89f28df64fbc7c2e85697	0	0	0	0	0	0	0	0	0	0	0	0	0	0	0	0	0	0	0	0	0	0	0	0	41	0	0	0	0	0	0	0	0	23	36	0	58	35	0	0	47	31	61	0	0	22	0	0	0
f1ec7ca6e861f4985cb5d54622a02d99	0	76	0	0	0	37	0	0	0	0	0	0	80	32	0	0	18	0	26	0	0	0	16	0	23	11	0	17	0	0	0	0	0	18	0	19	0	0	0	0	58	0	0	0	0	0	13	0	0
cdff501c9ddd86079c3a425c29fc269f	0	0	0	0	0	88	23	0	0	67	0	0	0	0	0	0	0	0	0	0	0	0	0	0	0	0	115	61	0	0	0	0	0	0	0	47	0	0	0	0	0	0	0	0	0	0	0	0	0
e99e9fceee886f1bc03fb421e9887c8a	37	0	139	0	0	0	0	0	11	0	0	0	79	0	55	0	0	0	0	0	0	0	0	0	0	0	21	0	0	0	0	11	0	0	0	0	0	0	0	0	0	0	18	0	0	0	0	0	0
bb5cb8a49608315c2d564cf987834db0	31	0	0	0	0	0	0	0	0	0	0	0	0	0	0	0	0	0	0	0	0	94	0	0	0	0	0	0	69	0	68	0	117	0	0	0	0	0	81	0	0	0	0	0	0	0	0	0	0
3913372bed2dbbeb0b2586540000b909	0	28	0	28	0	0	0	0	0	0	0	0	0	0	0	0	0	0	38	14	19	0	0	0	0	0	0	0	0	0	0	0	0	0	0	0	28	0	0	33	0	0	0	0	0	28	0	0	0
c7d7daf03cea127409e9a221c9ec701e	0	0	0	44	0	0	0	0	0	0	0	0	0	0	0	0	0	0	43	0	73	0	90	0	66	58	0	0	0	0	0	0	0	0	0	0	0	0	0	0	86	0	0	0	0	0	0	0	0
866c4e3470b745cd7c69c8182ef1d623	0	0	0	0	69	0	57	0	104	0	80	92	0	0	0	0	0	0	0	0	0	0	0	0	0	0	0	58	0	0	0	0	0	0	0	0	0	0	0	0	0	0	0	0	0	0	0	0	0
f0f4733c2fb5e4c7cfa35424e07322b7	0	0	0	0	0	28	34	0	14	0	0	0	0	0	0	29	35	0	0	0	0	0	0	0	0	0	0	0	0	0	0	0	0	0	0	0	0	0	0	0	0	0	0	0	0	0	0	0	0
f6964f1e7b1747e9faf82f327b1ffa6b	0	0	0	0	0	0	0	0	0	0	0	0	120	44	0	0	0	0	84	0	0	0	0	0	0	0	0	50	0	0	0	0	0	0	0	0	0	0	0	0	0	0	0	0	0	0	0	0	0
bad888313e76c2c73fdf32abed2cb8cb	0	0	0	0	0	0	0	0	0	0	0	0	0	0	0	0	39	0	0	50	0	0	0	56	0	0	0	0	0	0	0	0	0	0	0	0	39	0	0	0	0	46	0	70	0	56	0	0	0
5469a739acb9990cf6587f10fd3ef28c	0	0	0	0	0	0	0	0	0	0	0	0	0	0	0	0	0	0	0	0	0	0	0	0	0	0	0	0	0	0	64	0	0	0	0	0	0	0	0	0	0	0	103	0	102	191	0	0	0
7a0729a2214495e45a9664970631df7b	0	0	92	0	0	0	0	0	0	0	0	0	0	0	59	0	0	0	0	0	0	0	0	0	0	0	0	0	0	0	0	118	0	0	0	0	0	0	0	0	43	0	52	0	0	32	0	0	63
dc580bfd579e54bc4017caf3e7ac180f	0	0	0	0	178	108	115	0	0	0	58	0	0	0	0	0	0	0	0	0	0	0	0	0	0	0	0	0	0	0	0	0	0	0	0	0	0	0	0	0	0	0	0	0	0	0	0	0	0
b986c79e46414fd18e012133ac39070b	0	0	0	0	102	0	0	0	0	0	0	0	0	0	25	0	0	0	0	0	0	0	0	0	0	0	0	0	0	0	0	0	0	0	0	0	0	0	0	0	0	85	0	0	0	0	247	0	0
2acc71978208c5d08bbe0b7fbf9a3e2a	0	0	0	0	0	0	0	0	0	0	0	29	0	0	72	0	0	0	0	0	0	0	0	0	19	0	104	0	0	0	0	0	0	0	0	27	0	0	0	0	0	0	0	48	0	58	38	36	0
11c443cd9b814092642f8dc929db4763	0	0	0	0	0	0	0	0	0	0	0	0	163	0	0	0	0	0	0	0	0	0	30	0	64	0	0	0	0	0	0	0	0	0	0	0	0	0	86	0	0	0	0	0	0	0	0	0	0
0fac60d4bf932106bfa53f146c7f4c27	0	0	0	0	0	0	0	0	0	0	0	0	0	0	0	0	0	0	0	0	0	0	0	44	53	93	0	0	0	92	0	0	0	0	0	0	60	0	0	0	0	0	0	0	0	0	0	0	0
313693c8f4ce4c988823675330e5f0d7	35	85	0	0	0	0	0	0	0	0	0	0	0	0	0	0	0	0	0	0	30	0	24	0	0	0	0	0	0	0	0	0	0	0	0	0	0	0	0	43	61	0	0	0	63	0	0	0	0
d1927be5f07f874767cb2e2650bd2e3b	43	0	0	0	0	0	0	0	0	0	0	0	0	33	0	0	0	0	0	0	0	0	0	0	62	0	0	0	29	0	29	0	0	0	0	0	0	82	0	63	47	70	0	0	0	0	0	0	0
7162b61a4cbfe4beb3fc172388b45266	0	100	51	57	0	0	0	0	0	0	0	0	0	0	0	0	0	0	0	0	32	0	0	0	0	0	0	0	0	0	0	0	0	0	0	0	0	0	0	0	0	0	0	0	0	0	0	0	0
2c103a02d1276c4429181f3e3f4e2efc	0	0	0	85	21	0	0	16	0	15	0	0	0	0	0	0	0	0	0	0	99	0	0	0	0	0	0	0	0	0	0	0	0	0	19	0	0	0	0	71	0	73	0	0	0	0	0	19	0
4cb6139e563c25c584690136260d183d	0	0	0	203	0	0	0	0	0	0	0	0	0	0	0	0	0	0	0	0	0	0	0	0	0	0	0	0	0	0	0	0	0	0	0	0	0	0	0	0	0	0	118	0	0	0	0	0	137
b4f4c701a3f9fbfc4179b886367d711b	0	0	0	82	79	0	0	0	0	0	0	0	0	0	0	0	0	0	0	0	0	0	0	0	0	117	0	0	0	0	46	0	0	0	0	0	38	0	0	0	59	0	0	0	0	0	0	0	0
5f536486f8d8fef6ea5fd53afa28ed8c	33	36	0	0	29	0	0	0	0	37	0	33	0	31	33	32	23	35	0	0	16	0	0	0	0	21	0	0	0	0	0	0	0	0	18	0	0	0	21	0	0	0	28	0	0	0	0	0	0
50106bc9a3f7d22b98f9a5502a0b79fd	13	90	30	69	0	0	0	0	0	0	0	0	0	0	0	0	0	0	0	0	0	0	0	0	0	0	0	0	0	0	0	0	19	0	0	0	34	0	23	0	126	0	0	0	0	0	0	0	0
a864c2f96c1358ddaeeda3141f4700d6	0	0	0	0	0	0	0	0	35	20	35	74	0	0	31	0	0	34	0	0	0	0	0	0	0	0	0	0	0	0	0	0	0	0	0	0	0	0	12	0	0	0	39	0	0	67	0	17	43
e1c615191776b77d840098eb5edbaf8e	0	0	0	0	0	0	0	0	46	216	91	49	0	0	0	0	55	0	0	0	0	0	0	0	0	0	0	0	0	0	0	0	0	0	0	0	0	0	0	0	0	0	0	0	0	0	0	0	0
209032216507a594fbf04a22249d20b5	0	0	0	0	0	0	0	0	0	0	0	0	0	47	58	0	0	0	0	0	0	0	0	0	0	0	0	0	0	0	0	0	0	0	0	0	0	0	0	39	0	75	41	38	26	0	0	0	0
00db80651b9570ff19ffe562d2c77cad	0	0	21	0	38	0	0	42	0	120	51	0	0	19	0	55	42	10	0	0	0	0	0	0	0	0	0	0	23	0	0	0	0	0	0	0	21	0	0	0	0	0	0	0	0	14	0	0	0
5767da2cc7175d11aea63c817045df09	0	0	68	84	0	0	0	0	0	0	0	0	0	0	0	81	0	0	0	0	0	0	0	0	0	0	62	0	0	0	0	0	0	0	0	0	0	0	0	0	0	0	0	0	0	0	0	59	69
3cf5b73490e92567b1336e0d3efc09d6	0	0	0	0	0	0	0	14	34	0	21	14	0	0	0	0	0	0	0	0	0	0	0	0	0	0	0	0	0	0	0	69	36	0	34	0	0	0	0	0	0	0	0	43	0	73	0	0	0
1f57d055dc20579beed1c111fa17bd47	0	0	0	0	0	0	0	0	0	0	0	0	92	0	0	0	0	0	0	121	0	0	56	0	0	0	0	0	0	38	55	0	0	0	0	0	0	0	45	0	0	0	0	0	0	49	0	0	0
54a2b2a58c19691ce69cff2449c5f4dd	56	16	39	0	0	0	0	69	0	0	0	0	0	0	0	0	42	48	0	0	0	0	0	0	0	0	0	0	0	0	20	0	0	0	0	0	0	0	0	0	0	0	0	0	0	0	65	0	65
0280c76ec30b139c092154b9fe833d1b	0	0	0	0	58	64	67	0	0	0	113	0	0	0	0	0	0	0	0	0	0	0	0	0	0	0	0	0	0	0	0	0	0	0	0	66	0	0	0	0	0	17	0	0	0	0	70	0	0
ba611bed7a9c9de5d84e829b0789298e	0	34	28	0	82	0	0	0	0	20	0	0	0	0	0	0	0	0	0	35	0	0	0	0	59	26	46	0	0	0	0	0	0	13	0	6	21	0	0	35	0	0	0	0	0	0	0	0	49
238f1c64b1a4fcf544258e07141f046b	0	0	0	0	0	0	0	75	0	0	0	0	0	0	0	103	0	91	0	0	0	0	0	0	0	0	0	0	0	0	0	0	0	0	0	0	0	0	0	0	0	87	0	0	0	0	98	0	0
e6c73217a7fc884c467d0f7e401f2877	0	0	0	0	0	0	0	0	0	0	0	0	0	50	0	0	0	0	0	0	0	0	0	0	0	0	0	0	0	0	0	18	0	83	75	0	0	0	38	54	0	0	0	0	0	0	32	0	0
a5d46c172367ed9a67a88bfb01f9c181	0	0	69	0	54	0	51	0	0	83	134	0	0	0	0	61	0	0	0	0	0	0	0	0	0	0	0	0	0	0	0	0	0	0	0	0	0	0	0	0	0	0	0	0	0	0	0	0	0
259dffb5921d1a2b377db3af7e7c34ab	0	0	0	0	0	0	0	23	0	0	0	0	0	0	0	0	0	0	0	0	0	0	0	0	0	31	0	0	43	0	0	77	0	0	58	0	0	0	0	0	0	0	0	123	0	97	0	0	0
e00c7dea4a32ff77ffad0bace511cfc0	0	0	0	0	0	0	0	0	0	0	0	0	0	55	0	0	0	0	41	0	54	0	80	0	0	0	0	0	47	0	0	0	0	0	0	0	0	0	0	0	48	0	0	0	0	0	0	0	0
[truncated: 20,252 more rows]
[truncated: 16 more columns]
