# Supplementary material for: Soil Bacterial Communities from Three Agricultural Production Systems in Rural Landscapes of Palmira, Colombia
Source: Biology (Basel). 2023 May 11;12(5):701. doi: 10.3390/biology12050701 (PMC10215842; doi:10.3390/biology12050701)
Supplement: Supplementary file 1 [file biology-12-00701-s001.zip › Supplementary Table S3.xlsx]

## Sheet: Table S3
	Contribution
Variable	Dim.1	Dim.2
Ph	3.38744	0.00865866
MO	2.1044	2.26059
N	1.979	2.48069
CO	2.07781	2.30726
P	2.48492	1.59272
CIC	0.0740674	5.82415
B	3.09498	0.52198
Ca	2.77019	1.09203
Mg	0.133932	5.71908
K	3.22874	0.2872
Na	1.15477	3.92735
Fe	1.20901	3.83214
Cu	2.28416	1.94508
Mn	3.35083	0.0729157
Zn	3.18069	0.371541
Achromobacter	0.872885	1.85954
Agrobacterium	0.474042	2.55957
Arthrobacter	1.31606	1.08169
Azoarcus	1.21104	1.26602
Azospirillum	1.882	0.0883817
Bacillus	1.76159	0.299713
Bradyrhizobium	1.75872	0.304752
Brevibacillus	1.91235	0.0351206
Burkholderia	1.89279	0.0694524
Candidatus.Methylomirabilis	0.243924	2.96346
Candidatus.Nitrososphaera	1.09258	1.47393
Citrobacter	1.92646	0.0103481
Clostridium	0.572216	2.38726
Denitrobacter	1.65559	0.48576
Devosia	1.89832	0.0597361
Flavobacterium	1.85202	0.141004
Frankia	0.0416361	3.31851
Mesorhizobium	1.70685	0.395794
Nitrosopumilus	0.433539	2.63066
Nitrospira	0.55833	2.41163
Paenibacillus	0.628639	2.28823
Pseudomonas	1.92517	0.0126093
Rhizobium	1.50608	0.748181
Rhodobacter	1.89701	0.0620448
Serratia	0.130864	3.1619
Sinorhizobium	1.23946	1.21615
Pantoea	1.67619	0.449615
Bulk density	6.22451	2.59367
Real density	0.521614	12.6031
Total porosity	7.62754	0.131132
Macroporosity	5.6177	3.65871
Microporosity	7.19193	0.895692
Aggregate stability index	0.397982	12.8201
Usable sheet of water	5.83741	3.27308
